# Supplementary material for: Assessing patient perceptions of off-label cannabidiol use for insomnia through sentiment analysis
Source: J Cannabis Res. 2025 Nov 19;7:94. doi: 10.1186/s42238-025-00306-7 (PMC12628953; doi:10.1186/s42238-025-00306-7)
Supplement: Supplementary file 2 — Additional file 2. Tweet database. [file 42238_2025_306_MOESM2_ESM.csv]

Tweet
"CBD is commonly used to address anxiety, and for patients who suffer through the misery of insomnia, studies suggest that CBD may help with both falling asleep and staying asleep." @twitter_user #CBD #organic #pain #essentialoils #skincare #love #anxiety #inflammation #pure
"Does CBD Help With Insomnia?" by BY RACHEL RABKIN PEACHMAN via NYT https://external_URL https://external_URL
"Freedom isn't free... Unlike these free samples of cbd oil, which can help with anxiety, ptsd, indigestion, insomnia, depression and many other disorders." - real people running for political office currently.
"Given high COVID-19 driven anxiety levels nationwide, tens of millions of Americans turning to CBD and cannabis for anxiety and insomnia relief. However, we lack rigorous controlled clinical trials on CBD and cannabis efficacy for these widespread conditions...
"It can be hard to be proud of your accomplishments when you have anxiety.." #cbdforanxiety #cbdoil #anxiety #happy #socialanxiety #ptsd #ptsdawareness #karma #love #anxietysucks #insomnia #stressed #stress #selfhate #depressing #depression #loveme #recover #getbetter #heal… https://external_URL
"She’s 85 and she has arthritis, insomnia and some other issues. And we tried it on her and after three days she felt so much better." For more on CBD's amazing benefits → https://external_URL #LiveWellCanada
"The intake of 160 mg of cannabidiol before each rest period improves sleep in people with insomnia." https://external_URL #CannaCBD #CBD #CBDcommunity #CBDoil #CBDlove #CBDheals #CBDforHealth #Cannabidiol #CBDforPainRelief #CBDforLife https://external_URL
"The veteran cop eventually turned to CBD, or cannabidiol, a nonpsychoactive compound typically derived from the hemp plant that’s used to treat everything from insomnia and pain to..." Read more on this via our recent newsletter (link in bio)! 👆⁠ .⁠ .⁠ 📸 Pat Nabong⁠ https://external_URL
"There are many benefits attributed to CBD oil—everything from curing insomnia and improving glaucoma, to reducing inflammation and lessening anxiety." https://external_URL
"This product has changed my life! Since starting this, I have been getting a full night's sleep, which hasn't happened in years. I 100% endorse this product!" -Cathia https://external_URL #ElementApothec #wellness #health #skincare #cbd #cbn #cbg #thc #selfcare #vegan https://external_URL
"my child is fine" your child's blood is carefully curated caffeine and cbd and if the balance is off she gets nothing done and also doesn't sleep at the same time
"sleep is for the weak" ameokotwa CBD 😂
#11AM. 2 Surterra "Relief" oil pens for $25 each order placed for delivery tomorrow (last time I got the less potent for pain relief and insomnia "Relax" one, also one in sativa from them w/ a sobering/sharpening effect), as my other bank transfer will take until Friday next.
#2. Start with CBD. CBD can relax your body and mind, and it will help you sleep through the night. Remember, you’ll need to take CBD consistently for at least two weeks to feel the effects.
#ADPD2022 people in Barcelona I'll present my work on the "EEG, Sleep and electrophysiology" session on Saturday after lunch - room 131-132💤 Check out what we @twitter_user @twitter_user @twitter_user @twitter_user found on the role of MCH on synapse function in AD 🧠🤯 @twitter_user
#Alzheimer #painrelief #pain #Insomnia #ADHD #Fibromialgia #cbdoil #cbd #StrongestCBD #discountcbdoil #hempoil . . 👀 Crazy! 𝗟𝗶𝗳𝗲𝘁𝗶𝗺𝗲 𝗖𝗕𝗗 𝗢𝗶𝗹 𝗗𝗶𝘀𝗰𝗼𝘂𝗻𝘁. See YT video to learn how. https://external_URL https://external_URL
#Alzheimer #painrelief #pain #Insomnia #ADHD #Fibromialgia #cbdoil #cbd #StrongestCBD #discountcbdoil #hempoil . . 👀 Crazy! 𝗟𝗶𝗳𝗲𝘁𝗶𝗺𝗲 𝗖𝗕𝗗 𝗢𝗶𝗹 𝗗𝗶𝘀𝗰𝗼𝘂𝗻𝘁. See YT video to learn how. https://external_URL https://external_URL
#BatonRouge CBD oil. Healthy U,5727 Essen Lane Suite A-5. No more pain, anxiety,depression,insomnia... https://external_URL
#BlackFriday specials on #CBD products! We ship all around the world! CBD helps with pain,anxiety, insomnia and so much more! We also have CBD dog treats, CBD mints, CBD gummies, and so much more! Order directly from this link! We ship worldwide! https://external_URL
#CBD #Cannabidiol #cannabis #pain #insomnia https://external_URL
#CBD #Extrakt 5,8% #cbdoil #cbdöl #hemp #hempoil #vape #hanf #hanföl #schmerz #schmerzen #Hund #Tier #Insomnia #schlafstörung #Asthma #Muenchen #+491775999747 #panik #angst https://external_URL
#CBD #Oil derived from #HEMP gains attractiveness: The Today Show #Early morning Edition https://external_URL #anxiety #cannabidiol #cannabis #growing #high #insomnia #pot #thc
#CBD #THC #marijuana Medical #cannabis could be used to treat insomnia THE results of a world-first study have shown that medicinal cannabis can be used as a novel treatment for adults suffering from chronic insomnia. The study was https://external_URL #cannabiscommunity https://external_URL
#CBD #THC #marijuana Teen Marijuana Use Boosts Risk of Adult Insomnia (https://external_URL - Smoke a lot of weed as a teenager, and when you reach adulthood you’ll be more likely to have https://external_URL #cannabiscommunity https://external_URL
#CBD #THC #marijuana Zelira Therapeutics Says Medical Marijuana Drug Effective In Insomnia Trial Australia-based medical #cannabis company Zelira Therapeutics Ltd. said Tuesday that clinical trials showed the company's medical marijuana https://external_URL #cannabiscommunity https://external_URL
#CBD #THC #marijuana Zelira Therapeutics shares surge after clinically validating medicinal #cannabis for insomnia Insomnia is a large unmet medical need. It affects ~30% of the US population and is a major risk factor for patients https://external_URL #cannabiscommunity https://external_URL
#CBD #THC #marijuana Zelira Therapeutics shares surge after clinically validating medicinal #cannabis for insomnia Insomnia is a large unmet medical need. It affects ~30% of the US population and is a major risk factor for patients https://external_URL #cannabiscommunity https://external_URL
#CBD #hempoil #CBD is helping people with anxiety, stress, insomnia, pain, and much much more! There was a story about a kid whose seizures were so bad #CBD was the only medication that helped! Want to shop or own your own store click here https://external_URL https://external_URL
#CBD #oil #insomnia #pills Anyone have any thoughts on CBD oil? 🤔 I'd like to lose most of these and maybe get some sleep one day https://external_URL
#CBD (cannabidiol) one component of #marijuana &amp; #hemp used for #chronicpain #anxiety &amp; #insomnia Also for #epilepsy &amp; likely #recovery from #addiction People are even giving it to their pets! (My dog is already too lazy...) #cannabis #meded #FOAMed https://external_URL
#CBD Oils Can Help To Relieve Your Loved Ones Anxiety, Depression, Eating Disorders, Insomnia and Stress, And Enable You And Yours to Enjoy a More Normal And Stress Free Way Of Life https://external_URL
#CBD Taking CBD before bed can improve sleep in those with insomnia. #CBDOil #Sleep #MedicinalCannabis
#CBD can help naturally with so many ailments…it can help with #pain…#anxiety…#insomnia…inflammation…boosting your mood…and much more… https://external_URL is the place you need to shop for all your CBD needs. https://external_URL
#CBD has been touted as a cure-all for ailments including #anxiety and #insomnia. Is CBD just an alternative medicine fad, or can it really help? Check out @twitter_user's Dr. Yasmin Hurd's 5 things to know about treating psychiatric patients with CBD: https://external_URL https://external_URL
#CBD has helped people with insomnia, anxiety and more. Can it improve your sex life, too? For Susan, it did! And it helped her get a good night's sleep after. https://external_URL
#CBD is already being researched and used for anxiety, insomnia, epilepsy and pain. What about superbugs? https://external_URL via @twitter_user https://external_URL
#CBD is great for #insomnia and #sleep troubles. Order today and save 20% &gt;&gt; https://external_URL https://external_URL
#CBD is not addictive, non-intoxicating, has no misuse liability &amp; helps people with #insomnia #chronicpain &amp; #anxiety -- the US Govt. needs to be less neurotic about this Military’s Fake Press Conference Warns Against CBD... For Service Members #cannabis https://external_URL
#CBD is one of the fastest growing products on the market. It helps with pain,anxiety, insomnia, etc. They also help with seizures, and dogs that may be have anxiety. It’s a healthy alternative to marijuana, and it’s legal in all 50 states. They have gummies,teas, oils and more. https://external_URL
#CBD may be able to decrease symptoms of insomnia. Researchers have discovered that the endocannabinoid system plays a role in maintaining certain body functions, such as circadian rhythms and sleep. #CBDwellness https://external_URL https://external_URL
#CBD soothes #anxiety , #chronicillness , #pain , #insomnia &amp; more; leaving long lasting consequences in t/ forms of good moods, agility, a good night's #sleep . Before u go down this road, think carefully if this is what u want. Ask me about #CBD https://external_URL #cbdoil https://external_URL
#CBD — Research suggests that it may help: •reduce anxiety and depression •help with sleep •reduce seizures in people with epilepsy •reducepain and inflammation •improve heart health How much CBD should you take? #cannabiscommunity
#CBD 🌿time to hit that REM sleep and recover....healthy mind healthy body 👌💪
#CBDfacts #cbdbenefits #cbdoil #cbd #cbdoils #cannabis #hemp #cannabiscommunity #cbdlife #health #cbdproducts #anxiety #depression #pain #stress #Epilepsy #Migraine #Cancer #insomnia #fibromyalgia #organic #cbdmovement Fact Check: CBD doesn’t get you High https://external_URL https://external_URL
#CTFO #CTFOCBDProducts #CTFOCBD #CTFOoil #CTFObusiness #CTFOCBDoil #CBD #CBDheals #cannabidiol #wholeplantmedicine #CBDmisconceptions #CBDcures #CBDoil #CBDisolate #CBDlife #CBDproducts ##CBD #pain #insomnia #hemp #hempoilCBD #naturalhealing #sleep #sleepaid #sleepless https://external_URL
#CTFO #CTFOCBDProducts #CTFOCBD #CTFOoil #CTFObusiness #CTFOCBDoil #CBD #CBDheals #cannabidiol #wholeplantmedicine #CBDmisconceptions #CBDcures #CBDoil #CBDisolate #CBDlife #CBDproducts ##CBD #pain #insomnia #hemp #hempoilCBD #naturalhealing #sleep #sleepaid #sleepless https://external_URL
#CTFO #CTFOCBDProducts #CTFOCBD #CTFOoil #CTFObusiness #CTFOCBDoil #CBD #CBDheals #cannabidiol #wholeplantmedicine #CBDmisconceptions #CBDcures #CBDoil #CBDisolate #CBDlife #CBDproducts ##CBD #pain #insomnia #hemp #hempoilCBD #naturalhealing #sleep #sleepaid #sleepless https://external_URL
#CTFO #CTFOCBDProducts #CTFOCBD #CTFOoil #CTFObusiness #CTFOCBDoil #CBD #CBDheals #cannabidiol #wholeplantmedicine #CBDmisconceptions #CBDcures #CBDoil #CBDisolate #CBDlife #CBDproducts #CBD #pain #insomnia #hemp #hempoilCBD #naturalhealing #sleep #sleepaid #sleepless https://external_URL
#Cannabis #CBD 🌿🌿🌿Both r healin my body , am not havin anymore really painful pins n needles in both feet , still feel it but not as strongly as b4 when I couldn't sleep due 2 pain/discomfort , sure wish DR'S would fuken #Listen 2 their patients more on this , vice ignorance
#CannabisCommunity #PTSD #CBD Lowering THC and adding CBD. 🤞🏼 Got some #RareDarkness #RingosGift and @twitter_user #GrandDaddyPurp &amp; #Skywalker No more edibles. 😭😭😭 #medicate #Myrcene #Linalool #Pinene #Depression #GI #insomnia #Stress @twitter_user https://external_URL
#EVE SLEEP - H1 results 18% increase - Cash Pile £5.2m - New products launched - CBD licensing deal to go live SEP - Director was buying at 5/6p - Full year revenues £25-30m MCAP ONLY £9m SharePrice 3.20 There’s a strong trade between 50-100%
#EarlyMornings once the mind is disciplined, no amount of CBD vape is putting me back to sleep, 💪⚡⚡⚡🎯💯.
#ElevateYourSleep #ElevateYourNext Do you suffer from insomnia? Have a hard time falling asleep or staying asleep? Try Sunset CBD Oil from criticalextracts. We now stock it at our markets and online. Click on the link in our bio to order and get free delivery! Enter our c
#Entrepenours #health #wealth #ctfo #CBD #painManagement #insomnia #relax ttp://thebizworld.myctfocbd.com/cbd
#Fibromyalgia is a bitch. Finally felt better yet my ankle freaking aches for no reason. Despite ibuprofen gel &amp; CBD cream 🙄 Time for meds &amp; sleep instead of wallowing &amp; getting distracted 😆 Have to get my act together at home as living like a total slob atm 🙃😅 #tired
#FridayThoughts CBD is commonly used to address anxiety, and for patients who suffer through the misery of insomnia, studies suggest that CBD may help with both falling asleep and staying asleep. Source: https://external_URL #cbd #cbdlife #happythoughts #FridayFeeling https://external_URL
#GMOCookies Indica dominant: GSC + Chemdawg Scent: sweet, earthy, garlic, diesel Effects: soothes stress, pain, insomnia, loss of appetite, anxiety, depression, migraines, fibromyalgia⁠ ⁠THC: 18-28%⁠ CBD: &lt;1%⁠ Terpens: Limonene, Caryophyllene, Myrcene⁠ ⁠ 🌿🔍🌿💚🌿🔍🌿⁠ https://external_URL
#Goodhealth #GoodLuck and #Happiness today and every day! We need some #relief #wellness #relax and #sleep #HappyStPattysDay #StPatricksDay #cbd #cbg #cbdoil #hemp #cannabidiol #cbdhemp #cbgflower #cbdgummies #medicalcannabis #botanicals #tincture #supremekalm #4leafclover https://external_URL
#Health Problems? Have you tried CBD Oil? #anxiety #depression #insomnia #arthritis #diabetes #cancer #CBD #CBDhempoil #cbdoil #stress #epilepsy #hearthealth #hemp https://external_URL https://external_URL
#Health and #wellness stores in #Canada sell #StJohnsWort for #depression, #valerian for #insomnia, #curcumin for #arthritis, they all have potential #sideeffects and #druginteractions Why can’t they sell #hemp #CBD with less than 0.3% like in the #USA and #UK. So ridiculous. 🌿
#ICYMI Our DREAM CBD Oil features GABA! Why do people take GABA supplements? GABA’s natural calming effect on the brain helps reduce stress. Too much stress is linked to poor sleep, a weaker immune system, and a higher risk of depression, among other things.
#ICYMI: The Benefits Of #CBD Oil For #SleepDisorders And Insomnia https://external_URL #mjnews via @twitter_user
#Insomnia affects about 10-15% of adults in the United States. Using #CBD can help to control the levels of Cortisol in the body. https://external_URL https://external_URL
#Juice and #smoothie store in Jupiter adds #CBD oil to drinks for #health , #balance , #inflammation, #pain , #insomnia , #anxiety , #stress on ⁦@twitter_user⁩ ⁦@twitter_user⁩ ⁦@twitter_user⁩ ⁦@twitter_user⁩ ⁦@twitter_user⁩ ⁦⁦@twitter_user⁩ https://external_URL
#KosherKush Indica Scent: skunk, pine, earthy Effects: soothes joint pain, nausea, stress, muscle tension, migraines, insomnia, ADD/ADHD, PTSD, anxiety, bipolar disorder THC: 18-22%⁠ CBD: &lt;1%⁠ Terpenes: Myrcene, Limonene, Caryophyllene⁠ ⁠ 🌿🔍🌿💛🌿🔍🌿 #cannabisstrains #420 https://external_URL
#MakeAManAngryIn5Words "You cant have any CBD" #CBD #relax #insomnia #anxiety #skincare https://external_URL
#MentalHealth fam, this stuff is amazing with anxiety and insomnia. I highly recommend looking into full spectrum CBD if you suffer from the mentioned mental health issues. This literally subsided my anxiety and knocked me out in 30 mins by 12am!!!! https://external_URL
#MondayMotivation Survive Mondays! The best CBD at the best cost! Need help white labeling to making your own brand? Need answers to CBD questions? We are here for you! #cbd #relax #anxiety #MondayVibes #zen #ChronicPain #insomnia https://external_URL
#MondayMotivation survive Mondays and enjoy every little moment! Our purest CBD at your fingertips! See what all the buzz is about! #cbd #Pennsylvania #photography #PhotoModeMonday #relax #insomnia #Mondayvibes #beauty #quoteoftheday https://external_URL
#MultipleSclerosis #anxiety #depression #inflammation #arthritis #menopause #ADHD #PTSD #insomnia #CBD #CBDOils #hempoil https://external_URL 5%off coupon code : sharir https://external_URL
#NEISVoid fellow EDSers and ME/CFSers, please tell me that there is hope for me to sleep better again? I wake up like 50 times a night, I'm exhausted 😭 (not looking for sleep hygiene advice, or melatonine or cbd. Tried it all, nothing works)
#NaturesScript is currently featured on @twitter_user's Buyer’s Guide of the Best CBD Oils for Sleep, Anxiety, Pain, and Insomnia! Check out the full guide here: https://external_URL https://external_URL
#NorthernLights Indica: Thai Haze + Afghani Scent: sweet, spicy Effects: soothes pain, nausea, stress, anxiety, insomnia, headaches, migraines, joint pain THC: 14-18%⁠ CBD: &lt;1%⁠ Terpens: Myrcene⁠, Caryophyllene, Limonene ⁠ 🌿🔍🌿💚🌿🔍🌿⁠ #weedstrains #cannabisstrains https://external_URL
#November is #NationalSleepComfortMonth! It's so important to take your sleep seriously, be sure to try our #CBD Daily Nutrition #sleep Spray &amp; our #CBD Sleepy #Tea! Order Now! https://external_URL #cbdoil #insomnia https://external_URL
#OTCNewDirections: #CBD brand @twitter_user has launched #CBDSleepGummies to promote restful sleep and morning wakefulness
#OrangeCookies Indica dominant Scent: earthy, orange, lime Effects: soothes pain, nausea, stress, eating disorders, insomnia, anxiety, depression THC: 16-20%⁠ CBD: &lt;1%⁠ Terpenes: Terpinolene, Myrcene⁠, Caryophyllene⁠ ⁠ 🌿🔍🌿💜🌿🔍🌿⁠ #cannabisstrains #cannabis #420 https://external_URL
#PureCBD pain medicine has been proven highly effective to cure, reduce, or stabilize many medical conditions including: arthirits, anxiety, joint pain, insomnia &amp; other #health issues. Shop finely-crafted, USA-made #CBD Products you can trust ➡️ https://external_URL https://external_URL
#RT @twitter_user: From easing anxiety to reducing insomnia, this is what CBD supplements can do https://external_URL
#Repost @twitter_user ・・・ Shout out to the Sabot Group Foundation on sending me some CBD for my insomnia. ⁣ ⁣ The Born Cannabidiol Co. is one of the leading CBD oil company with fully… https://external_URL
#Repost @twitter_user get_repost_easily #repost_easily ****** Your body has a system that needs CBD... FEED IT! . . . #kbfam #athletes #sports #cbdbenefits #cbd #hemp #insomnia #cbd… https://external_URL
#Repost from ngroovescbd with https://external_URL ... #hemp #hempheals #naturalremedies #cbd #naturalhealing #anxiety #depression #insomnia #loveyourself #dream #believeinyou #flowers… https://external_URL
#Repost kingbuddhalife get_repost_easily #repost_easily ****** Studies have shown that CBD is great for people (and pets) who suffer from insomnia. . Visit the link in our bio to take… https://external_URL
#Repost lauren_renatasalons (get_repost) ・・・ CBD oil can change you life if you have #anxiety #inflammation #insomnia #arthritis #epilepsy #autism #backpain #pain… https://external_URL
#Terpene spotlight: #Myrcene is found in #CBDoil. Benefits may include help with #pain #inflammation #insomnia•its known for its #relaxing &amp; #sedation effects. It’s also found in mango, lemongrass, thyme https://external_URL #cbd #cbdbenefits #CBDworld #health #cbdvape #hemp https://external_URL
#TwitterChat Time with @twitter_user - this week we are chatting about #CBDforSleep. Question #1/4: What sleep aids were you taking that you’ve been able to replace with CBD?
#USA people, do you have trouble getting a good night's sleep? Our special CBD sleep aid may help you. Try a sample today! #cbd #hemp #natural #sleepaid #sleep #sweetdreams #insomnia #wakeuprefreshed #rest #health… https://external_URL
#WIN $500 of CBD from "I am #CBD, I am #THC " Video Series #giveaway #health #Wellness #anxiety #depression #ChronicPain #ptsd #insomnia #holistichealth https://external_URL
#WIN $500 of CBD from "I am #CBD, I am #THC Video Series" #holistic #painmanagement #insomnia #anxiety #panic #yoga #meditation #health #Wellbeing #HeartHealth https://external_URL
#WholisticCARES #Wholistic #research #education #health #cbd #cannabis #anxiety #depression #insomnia #wellness #plantmedicine #cannabinoids #cannabidiol #healthbenefits
#WomensConference2019 #FollowYourBliss #CBDOil CBD Oil Can Help with Pain, Anxiety and Insomnia. Get one for yourself and loved ones this conference season. https://external_URL
#cannabis #CBD #CBDoil #sleep #insomnia #hemp https://external_URL https://external_URL
#cannabis #marijuana #cannabiscommunity Does Marijuana Work Better Than Sleeping Pills For Insomnia? Co-author, Richard Faulk. Ask any CBD or THC supplier and one of the main referrals for their product is sleep disorders. Known to be a natural sleep aid, https://external_URL https://external_URL
#cannabis #marijuana #weed #cannabiscommunity Best CBD Oil For Sleep Aid: Buy CBD Oils For Insomnia In 2022 The minimum sleep you should be getting each day is no less than 7 hours, while the optimum amount is considered a full 8 hours of sleep. But when https://external_URL https://external_URL
#cannabis #marijuana #weed #cannabiscommunity Best CBD Oil for Anxiety: Top 5 Brands Offering CBD Tincture For Insomnia In 2022 Best Testosterone Booster Ranked A male body changes a lot due to https://external_URL https://external_URL
#cannabis #marijuana #weed #cannabiscommunity CBD For Sleep: Does CBD Help Fight Insomnia? (MENAFN- Costa Rica News) Physical rest is essential to regain strength and perform at your best, both at work and in other https://external_URL https://external_URL
#cannabis #weed #cbd Medical cannabis could be used to treat insomnia THE results of a world-first study have shown that medicinal cannabis can be used as a novel treatment for adults suffering from chronic insomnia. The study was https://external_URL #cannabiscommunity https://external_URL
#cannabis #weed #cbd Medical cannabis could be used to treat insomnia THE results of a world-first study have shown that medicinal cannabis can be used as a novel treatment for adults suffering from chronic insomnia. The study was https://external_URL #cannabiscommunity https://external_URL
#cannabiscommunity #marijuana #cannabis Best CBD for Sleep in 2022 – Top 5 Insomnia &amp; Stress Relieving Options Sleep allows your body and mind to recharge. Yet so many people struggle to fall asleep, and many others struggle to sleep soundly through the https://external_URL https://external_URL
#cannabiscommunity #marijuana #cannabis Can CBD Help You Sleep? According to recent research studies CBD can help you with sleep disorders. Including insomnia, REM sleep, behavior disorder, and excessive daytime sleepiness disorders. Sleep is essential https://external_URL https://external_URL
#cannabiscommunity #marijuana #cannabis Can CBD Help You Sleep? According to recent research studies CBD can help you with sleep disorders. Including insomnia, REM sleep, behavior disorder, and excessive daytime sleepiness disorders. Sleep is essential https://external_URL https://external_URL
#cannabiscommunity #marijuana #cannabis Twin Elements CBD Gummies Review – Scam Brand or Real Product? Many people deal with chronic pain, stress, anxiety, and insomnia by taking prescription medications, some of which can cause serious side https://external_URL https://external_URL
#cbd #cbdoil #cbdbenefits #health #instagood #instagram #love #plantsoverpills #hempworx #hempworxcbdoil #hempworxaffiliate #anxiety #stress #ptsd #pain #tension #depressionawareness #depression #skincare #insomnia… https://external_URL
#cbd #cbdoil #cbdbenefits #health #instagood #instagram #love #plantsoverpills #hempworx #hempworxcbdoil #hempworxaffiliate #anxiety #stress #ptsd #pain #tension #depressionawareness #depression #skincare #insomnia… https://external_URL
#cbd #cbdoil #cbdbenefits #health #instagood #instagram #love #plantsoverpills #hempworx #hempworxcbdoil #hempworxaffiliate #anxiety #stress #ptsd #pain #tension #depressionawareness #depression #skincare #insomnia… https://external_URL
#cbd #cbdoil #cbdbenefits #health #instagood #instagram #love #plantsoverpills #hempworx #hempworxcbdoil #hempworxaffiliate #anxiety #stress #ptsd #pain #tension #depressionawareness #depression #skincare #insomnia… https://external_URL
#cbd #cbdoil #cbdvape #cbdedible #cbdflower #cbdflowers #hemp #hempflower #hempflowers #cannabis #cannabisflower #cannabisflowers #bud #cbdbud #cbdweed #hempbud #organichemp #organic #fitness #health #mmj #cbdheals #migraine #anxiety #insomnia #hempworx #cannabiscommunity
#cbd #cbdoil #syrup #bathbombs #medicine #anxiety #depression #insomnia #pain #legal #meds #happy
#cbd #cbdoil #vape #eliquid #juice #health #anxiety #Fibromyalgia #pain #cbdpet #cbdhelp #cbddog #mentalhealth #sleep #depression #fits #seizures #diabetes #cancer @twitter_user #migrain #anorexia #asthma #epilepsy #gout #treatingalchol #insomnia #psoriasis #chroans #disorder #stress https://external_URL
#cbd #cbdtincture #cbdessence #cbdoil #cbdproducts #hemp #hempproducts #anxiety #insomnia #wellness #health #immunity
#cbd #cbg #cbdoil #hemp #cannabidiol #cbdhemp #thcfree #organiccbd #cbdedibles #cbdcreams #cbdtopicals #cbgflower #cbdgummies #medicalcannabis #fullspectrumcbd #botanicals #relax #relief #wellness #sleep #focus #cbgrelieves #tincture #supremekalm #cbdisolate #health #cdbs https://external_URL
#cbd #depression #anxiety #ptsd #mentalhealth #chronicpain #diabetes #cancer #adhd #addiction #seizure #livingwell #insomnia #weightloss #stressrelief https://external_URL https://external_URL
#cbd #depression #anxiety #ptsd #mentalhealth #chronicpain #diabetes #cancer #adhd #addiction #seizure #livingwell #insomnia #weightloss #stressrelief https://external_URL https://external_URL
#cbd balm cream on and #cbdoil taken let's have another 10 hours sleep like the past 3 nights @twitter_user oh and with no pain also cant speak highly enough about this stuff. #cancer #cancerwarrior #painrelief #anxiety #depression it helps with them all.
#cbd is #natural, #legal, and can #help with many #health problems without the high. Get 30% off with code new30 #repost #arthritis #anxiety #insomnia #endometriosis #pain #pet #cancer #inflammation #ptsd #depression #adhd #seizures #fitness #cbdoil #workout #hope #addiction https://external_URL
#cbd it’s coming the benefits are there to be seen a natural plant it works 🌱 Be proactive not reactive. It can help :- Alzheimer’s Parkinson’s Multiple sclerosis (MS) Cancer (and related treatments) Diabetes General pain Anxiety Depression Insomnia https://external_URL
#cbd the daily regiment is the key to getting the best results from #cbd CBD is a cannabinoid that works with our endocannabinoid system. If you have pain, anxiety, sleep, depression, metabolism issues... try #cbd
#cbddiva #cbd #cbdproducts #depression #pain #inflammation #anxiety #stressedout #insomnia https://external_URL
#cbdoil #cbdflowers #cbdproducts #cbdcommunity #cbdheals #cbdgummies #cbd #cbdwellness #insomniaproblems #insomnia #photogram #insomniatrain #insomnia_magazine #insomniamemes #insomniacookies #insomniacevents #insomniasucks #insomniaclub https://external_URL
#cbdoil #cbdflowers #cbdproducts #cbdcommunity #cbdheals #cbdgummies #cbd #cbdwellness #insomniaproblems #insomnia #photogram #insomniatrain #insomnia_magazine #insomniamemes #insomniacookies #insomniacevents #insomniasucks #insomniaclub https://external_URL
#cbdoil #cbdflowers #cbdproducts #cbdcommunity #cbdheals #cbdgummies #cbd #cbdwellness #insomniaproblems #insomnia #photogram #insomniatrain #insomnia_magazine #insomniamemes #insomniacookies #insomniacevents #insomniasucks #insomniaclub https://external_URL
#cbdoil #cbdflowers #cbdproducts #cbdcommunity #cbdheals #cbdgummies #cbd #cbdwellness #insomniaproblems #insomnia #photogram #insomniatrain #insomnia_magazine #insomniamemes #insomniacookies #insomniacevents #insomniasucks #insomniaclub https://external_URL
#cbdoil #cbdflowers #cbdproducts #cbdcommunity #cbdheals #cbdgummies #cbd #cbdwellness #insomniaproblems #insomnia #photogram #insomniatrain #insomnia_magazine #insomniamemes #insomniacookies #insomniacevents #insomniasucks #insomniaclub https://external_URL
#cbdoil #cbdflowers #cbdproducts #cbdcommunity #cbdheals #cbdgummies #cbd #cbdwellness #insomniaproblems #insomnia #photogram #insomniatrain #insomnia_magazine #insomniamemes #insomniacookies #insomniacevents #insomniasucks #insomniaclub https://external_URL
#cbdoil #cbdflowers #cbdproducts #cbdcommunity #cbdheals #cbdgummies #cbd #cbdwellness #insomniaproblems #insomnia #photogram #insomniatrain #insomnia_magazine #insomniamemes #insomniacookies #insomniacevents #insomniasucks #insomniaclub https://external_URL
#cbdoil #cbdflowers #cbdproducts #cbdcommunity #cbdheals #cbdgummies #cbd #cbdwellness #insomniaproblems #insomnia #photogram #insomniatrain #insomnia_magazine #insomniamemes #insomniacookies #insomniacevents #insomniasucks #insomniaclub https://external_URL
#cbdoil #cbdflowers #cbdproducts #cbdcommunity #cbdheals #cbdgummies #cbd #cbdwellness #insomniaproblems #insomnia #photogram #insomniatrain #insomnia_magazine #insomniamemes #insomniacookies #insomniacevents #insomniasucks #insomniaclub https://external_URL
#cbdoil #cbdflowers #cbdproducts #cbdcommunity #cbdheals #cbdgummies #cbd #cbdwellness #insomniaproblems #insomnia #photogram #insomniatrain #insomnia_magazine #insomniamemes #insomniacookies #insomniacevents #insomniasucks #insomniaclub https://external_URL
#cbdoil #cbdflowers #cbdproducts #cbdcommunity #cbdheals #cbdgummies #cbd #cbdwellness #insomniaproblems #insomnia #photogram #insomniatrain #insomnia_magazine #insomniamemes #insomniacookies #insomniacevents #insomniasucks #insomniaclub https://external_URL
#cbdoil #cbdflowers #cbdproducts #cbdcommunity #cbdheals #cbdgummies #cbd #cbdwellness #insomniaproblems #insomnia #photogram #insomniatrain #insomnia_magazine #insomniamemes #insomniacookies #insomniacevents #insomniasucks #insomniaclub https://external_URL
#cbdoil #cbdflowers #cbdproducts #cbdcommunity #cbdheals #cbdgummies #cbd #cbdwellness #insomniaproblems #insomnia #photogram #insomniatrain #insomnia_magazine #insomniamemes #insomniacookies #insomniacevents #insomniasucks #insomniaclub https://external_URL
#cbdoil #cbdflowers #cbdproducts #cbdcommunity #cbdheals #cbdgummies #cbd #cbdwellness #insomniaproblems #insomnia #photogram #insomniatrain #insomnia_magazine #insomniamemes #insomniacookies #insomniacevents #insomniasucks #insomniaclub https://external_URL
#cbdoil #cbdflowers #cbdproducts #cbdcommunity #cbdheals #cbdgummies #cbd #cbdwellness #insomniaproblems #insomnia #photogram #insomniatrain #insomnia_magazine #insomniamemes #insomniacookies #insomniacevents #insomniasucks #insomniaclub https://external_URL
#cbdoil #cbdflowers #cbdproducts #cbdcommunity #cbdheals #cbdgummies #cbd #cbdwellness #insomniaproblems #insomnia #photogram #insomniatrain #insomnia_magazine #insomniamemes #insomniacookies #insomniacevents #insomniasucks #insomniaclub https://external_URL
#cbdoil #cbdflowers #cbdproducts #cbdcommunity #cbdheals #cbdgummies #cbd #cbdwellness #insomniaproblems #insomnia #photogram #insomniatrain #insomnia_magazine #insomniamemes #insomniacookies #insomniacevents #insomniasucks #insomniaclub https://external_URL
#cbdoil 💤Who needs good sleep?😴 I know I do! The CBD Sleep Spray will help!😍 Come learn more about CBD!
#deepreliefcbd #cbd #cbdoil #cbdgummies #cbdtinctures #cbdhealth #cbdproducts #cbdwellness #cbdlife #delta8 #cbdreviews #anxiety #anxietyrelief #painrelief #pain #sleep #insomnia #arthritis #naturalpainrelief #depression #mentalhealth #mentalhealthawareness #mentahealthmatters https://external_URL
#deepreliefcbd #cbd #cbdoil #cbdgummies #cbdtinctures #cbdhealth #cbdproducts #cbdwellness #cbdlife #delta8 #cbdreviews #anxiety #anxietyrelief #painrelief #pain #sleep #insomnia #arthritis #naturalpainrelief #depression #mentalhealth #mentalhealthawareness #mentahealthmatters https://external_URL
#dispensary #cannabisculture #cannabiscommunity #cbdoil #cannabisindustry #marijuana #hemp #cannabis #cbd #insomnia #organic #organic #flower #dispensarylife https://external_URL
#edibles #cbdoil #prerolls #cannabis #vapejuice #cannabiscommunity CBD Natural Insomnia Relief for Christmas is without a doubt the Christmas Gift that "keeps on giving." Because, in whatever form you take it, oil, gummies, gel, ... https://external_URL #cbdedibles #delta8 https://external_URL
#edibles #cbdoil #prerolls #cannabis #vapejuice #cannabiscommunity CBD is a compound of the Cannabis plant that has many benefits for our bodies and minds. It has been used to relieve anxiety, depression, insomnia and more. source https://external_URL #cbdedibles #delta8 https://external_URL
#edibles #cbdoil #prerolls #cannabis #vapejuice #cannabiscommunity CBD oil has legitimate medical benefits. It's used to treat everything from childhood epilepsy to insomnia and chronic pain in adults. But what about mild ... source https://external_URL #cbdedibles #delta8 https://external_URL
#edibles #cbdoil #prerolls #cannabis #cannabiscommunity #ejuice #vapejuice Cannagenix CBD Oil Reviews Benefits, Side Effects How Does Work? Update 2021| Cannagenix CBD Oil | If you suffer from pain, stress, anxiety, insomnia or something like that, you https://external_URL
#gofundme #support #partnership #wholistic #research #education #cbd #cannabis #cbdhelps #cbdheals #cbdproducts #cbdefficacy #cannabisefficacy #newstudy #anxiety #depression #insomnia #survey #exploration #ucipt #holistic #health #wellness #medicine #community #plantsoverpills
#hmed #harvestmedicine #virtualmedicine #medicalcannabis #medicalmarijuana #cannabisaccess #anxiety #stress #insomnia #cancer #womenshealth #chronicpain #arthritis #mentalhealth #PTSD #CBD #CBDoil #THC #THCoil #cannabiscommunity #plantmedicine #menshealth
#hmed #harvestmedicine #medicalcannabis #medicalmarijuana #cannabisclinic #anxiety #chronicpain #insomnia #PTSD #CBD #CBDoil #calgary #Alberta #novascotia #newbrunswick #cannabiscommunity #health #wellness
#hmed #harvestmedicine #medicalcannabis #medicalmarijuana #cannabispatient #chronicpain #fibromyalgia #anxiety #insomnia #PTSD #seniorshealth #mentalhealth #painmanagement #THCoil #CBD #CBDoil #menshealth #womenshealth #COVID #cannabiseducation #cannabisaccess #cancertreatment
#hmed #harvestmedicine #medicalcannabis #medicalmarijuana #medicalcannabisaccess #cannabiscommunity #cannabiseducation #chronicpain #cannabisresearch #clinicalstudy #jointpain #migraine #backpain #fibromyalgia #cancerpain #insomnia #depression #CBD #CBDoil #THC #THCoil
#hmed #harvestmedicine #medicalmarijuana #cannabis #CBD #CBDoil #chronicpain #anxiety #insomnia #plantmedicine #cannabisresearch #cannabiseducation #cannabiscommunity
#howto use #cbdoil to combat #insomnia @ https://external_URL #cbd #CBDlife #cannabis #cannabidiol #ThursdayThoughts
#insomnia #anxiety #cbd #depression #sleep #sad #love #pain #chronicpain #hemp #cbdoil #depressed #ptsd #mentalhealth #music #art #health #suicide #stress #cannabis #fibromyalgia #life #arthritis #insomniac #painrelief #organic #inflammation #natural #night #bhfyp
#medicinalcannabis #cbd #insomnia https://external_URL
#mrprice *Mo'Essentials Cbd oils pre orders now available*. @twitter_users *contact me for pricing* *nationwide delivery available* *+27 79 611 9879* IMPROVE Overall wellbeing Manage stress, anxiety and insomnia https://external_URL
#podcast #newepisode #startup #businessowners #entrepreneur #athletes #cbd #wellness #wellbeing #recover #sleep #balance #performance #markets #LetsWork #myth #MythAndFact
#potioncbd #potiongummies #cbd #cannabidiol #hemp #hempgummies #cbdgummies #cbdjoints #hempjoints #hempoil #cbdoil #cbdedibles #fullspectrum #chill #relax #calm #zen #painrelief #insomnia #cbdnyc #nyccbd #newyorkcity #potionnyc #cannabis #cannabiscommunity #prideday #nycpride
#potioncbd #potiongummies #cbd #hempgummies #cannabiscommunity #hesterstreetfair #chill #relax #zen #newyorkcity #cbdnyc #hempoil #insomnia #hempjoints #fullspectrum #potionnyc #charlottesweb #fullspectrum #painrelief
#sleep #puresleep #WellnessWednesdays #sleepwell #liveyourbest #CBD #CBN #melatonin #phblife
#sleep #sleepless #insomnia #cbd #cbdoil #isellcbd #https://external_URL #youeatit #youreapthebenefits #haveyoutriedcbd #minimalprocessing #fullspectrum #pastyoil… https://external_URL
#sleeprevolution #imtired #RNlife ...non-typical #RNThursday found me as #LactationConsultant then post-DC phone calls. Easy day had me sleeping like a baby! 🌿CBD Oil x30mg/⚕️SM Spray/💊M-T &amp; HEMP compressions before 🛌 ✔️ SLEEP QUANITY (&gt;6hrs) ✔️ SLEEP QUALITY (&gt;30%) https://external_URL
#sleeprevolution #imtired #RNlife ...over bike training on the first day had my knees hurting ALL DAY! Epsom salt 🛀/🌿CBD Oil/⚕️SM Spray/💊M-T &amp; Motrin/HEMP compressions before 🛌 🚫 SLEEP QUANITY (&lt;6hrs) 🚫 SLEEP QUALITY (&lt;30%) ...knees better but may need a nap later! https://external_URL
#stress #anxiety #depression #health #mentalhealth #wellness #fitness #healing #life #selfcare #stressrelief #pain #relax #cbd #mentalhealthawareness #mindfulness #meditation #selflove #ptsd #healthy #TarotReading #motivation #inspiration #healthylifestyle #cbdoil #calm #insomnia https://external_URL
#supreme #supremenyc #HypeBeast #potioncbd #potiongummies #cbd #cannabidiol #hemp #hempgummies #hemprolls #cbdjoints #hempjoints #hempoil #cbdoil #fullspectrum #charlottesweb #chill #relax #calm #zen #painrelief #insomnia #cbdnyc #nyccbd #newyorkcity #potionnyc
#thc #cbdhealth #cannabiscommunity If you're suffering from insomnia, it might be worth trying #CBD gummies for sleep. You've probably tried everything but haven't had much luck. It's aggravating when you need a good night's sleep yet don't https://external_URL #hemp #cbdoil https://external_URL
#thc #cbdhealth #cannabiscommunity If you're suffering from insomnia, it might be worth trying #CBD gummies for sleep. You've probably tried everything but haven't had much luck. It's aggravating when you need a good night's sleep yet don't https://external_URL #hemp #cbdoil https://external_URL
#thc #cbdhealth #cannabiscommunity If you're suffering from insomnia, it might be worth trying #CBD gummies for sleep. You've probably tried everything but haven't had much luck. It's aggravating when you need a good night's sleep yet don't https://external_URL #hemp #cbdoil https://external_URL
#thc #cbdhealth #cannabiscommunity If you're suffering from insomnia, it might be worth trying #CBD gummies for sleep. You've probably tried everything but haven't had much luck. It's aggravating when you need a good night's sleep yet don't https://external_URL #hemp #cbdoil https://external_URL
#thc #cbdhealth #cannabiscommunity If you're suffering from insomnia, it might be worth trying #CBD gummies for sleep. You've probably tried everything but haven't had much luck. It's aggravating when you need a good night's sleep yet don't https://external_URL #hemp #cbdoil https://external_URL
#thc #cbdhealth #cannabiscommunity If you're suffering from insomnia, it might be worth trying #CBD gummies for sleep. You've probably tried everything but haven't had much luck. It's aggravating when you need a good night's sleep yet don't https://external_URL #hemp #cbdoil https://external_URL
#thc #cbdhealth #cbd #cannabis If you're suffering from insomnia, it might be worth trying CBD gummies for sleep. You've probably tried everything but haven't had much luck. It's aggravating when you need a good night's sleep yet https://external_URL #hemp #cannabiscommunity https://external_URL
#thc #cbdhealth #cbd #cannabis If you're suffering from insomnia, it might be worth trying CBD gummies for sleep. You've probably tried everything but haven't had much luck. It's aggravating when you need a good night's sleep yet https://external_URL #hemp #cannabiscommunity https://external_URL
#tuesdaymotivations Enjoy every moment! #cbd #relax #insomnia #photography #photooftheday #stressfree #fullspectrum #GoodMorningEveryone https://external_URL
#tuesdaymotivations Relax and enjoy every moment! Try our purest CBD, and refer a friend! Send them $20 dollars and we will take $20 off your order just use the code GOT20 at the checkout! #cbd #nature #TREASURE #TuesdayFeeling #relax #insomnia https://external_URL
#tuesdayvibe Same formula, smaller capsules, and double the benefits! Our new 30mg PURE CBD capsules are 25% off! Just use the code BYIU1J8 at check out! #cbd #Pennsylvania #pure #love #relax #TuesdayFeeling #zen #insomnia #healthy https://external_URL
#virginhair #cbd #healthylifestyle #healthyfood #healthyfood #health #hemp #cancer #anxiety #stress #insomnia #celebrations #yoga #exercise #motivation #inspiration #tea #growth #vegan #vegetarian #herbs #holistic… https://external_URL
#𝐈𝐧𝐬𝐨𝐦𝐧𝐢𝐚 Have you heard about #CBD oil for sleep issues? If you're looking to catch up on some zzz's, or you're fighting a bout of insomnia, CBD may be able to help you fall—and stay—asleep. Some smaller studies have shown that CBD at bedtime could improve sleep, https://external_URL
$BKIT - Blake Insomnia Therapeutics, Inc Completes Name Change to BioHemp International, Inc (OTC: BKIT) and Appoints Daniel Blum as New CEO to Spearhead CBD Distribution Consolidation Focus https://external_URL #stocks
$CLSH Don’t sleep on this cannabis CBD powerhouse
$HEMP Hemp, Inc.’s King of Hemp CBD-CBG-CBN Natural Sleep Aid Capsules in Stock and On Sale https://external_URL
$IDVV CBD is already commonly used to relieve some symptoms of anxiety, including insomnia, and there have bee https://external_URL
$IDVV CBD is already commonly used to relieve some symptoms of anxiety, including insomnia, and there have bee https://external_URL
$IDVV CBD is already commonly used to relieve some symptoms of anxiety, including insomnia, and there have been $IDVV https://external_URL
$IDVV CBD is already commonly used to relieve some symptoms of anxiety, including insomnia, and there have been $IDVV https://external_URL
$IHL Medicinal cannabis company GW Pharma (NASDAQ:GWPH) with novel drug Epidiolex to treat epileptic conditions, was recently bought out for US $7.2B How much blue sky for IHL with proposed treatments for Sleep Apnea, TBI, SAARDS, Bronchitis, IBD, RA, COPD, Asthma...scary👍
$ZYNE childrens sleep CBD news
$dman Out of 72 adults with anxiety or poor sleep, 79.2% experienced a decrease in anxiety scores within the first month of taking CBD in capsule form, which remained decreased during the study duration.
$zldaf Zelda has a pipeline that could disrupt markets with combined revenues of 60 Billion Dollars. #potstocks #fda #insomnia #cbd #thc #bitcoin https://external_URL
&gt;&gt;&gt;https://external_URL is for Sale for ONLY $7250 USD. Attractive Monthly Payment Plan Available. My email: e-mail. #pharma #meds #anxiety #insomnia #stress #depression #herbs #yoga #meditation #exercise #cannabis #CBD #CBDoil #wellness https://external_URL
&gt;&gt;&gt;https://external_URL is for Sale for ONLY $7250 USD. Attractive Monthly Payment Plan Available. My email: e-mail. #pharma #meds #pills #drugs #anxiety #insomnia #stress #depression #yoga #meditation #exercise #cannabis #CBD #CBDoil #wellness https://external_URL
&gt;&gt;https://external_URL is available for Sale, Lease, or JV. Click on the domain name to contact us. #cannabis #CBD #THC #CBDoil #terpenes #marijuana #weed #pain #painrelief #insomnia #stress #anxiety #depression #chronicpain #health #backpain #sciatica #sleep #domains https://external_URL
'R8FeHPA] EBOOK Free: ☞ Searching for 【The CBD Oil Solution: Treat Chronic Pain, Anxiety, Insomnia, and More-without the High】 [Read] Mobi ▶️ by Unknown https://external_URL
'Tis that season again, so time for a PSA: Nobody's giving your kids free edibles for #Halloween. The most your neighborhood hippie witch lady might do is CBD gummies. In which case you should thank her because your kids are going to sleep GOOD tonight.
(2 Pack) 12000000MG Hemp Oil Extract for Stress Relief and Better Sleep - Aceite de Cáñamo, Immune Support - Best Pure Natura D2IVAAU https://external_URL https://external_URL
(2 Pack) 12000000MG Hemp Oil Extract for Stress Relief and Better Sleep - Aceite de Cáñamo, Immune Support - Best Pure Natura [DQODSIV] https://external_URL
(2 Pack) Hemp Oil Extract Drops 1,200,000mg - Natural Plantlife Dietary Supplement for Stress Relief / Sleep Aid, Rich in Ome DTEYUVT https://external_URL https://external_URL
(2 Pack) Hemp Oil Extract Drops 1,200,000mg - Natural Plantlife Dietary Supplement for Stress Relief / Sleep Aid, Rich in Ome WTMZBMN https://external_URL
(2/2) ... irritability, &amp; insomnia. Read more from @twitter_user: https://external_URL #IndieGreenMarket #PMSRelief #CBD #CBDoil #CBDcommunity #CBDpain
(2/4) A 2019 study titled “#Cannabidiol in Anxiety and Sleep: A Large Case Series“ put these ideas to the test. 📖Key points from the study: ✅The study involved 72 patients. 47 experienced anxiety and 25 experienced poor sleep.
(4-Pack) Organic Hemp Gummies Maximum Strength Hemp Gummy 240 Counts Candy Anxiety Relaxation Stress Sleep Essential Nutrients from Hemp Oil https://external_URL
(I’m trying to limit to once a week, so far I’ve been doing pretty well. I switched to just CBD to help w anxiety/sleep.)
(THC is the fun cannabinoid but research indicates it actually disrupts natural sleep cycles, while CBD and CBN both appear to help normalize your REM cycles.)
(Tips on buying hemp products for anxiety, insomnia and pain) DOPEY TIMES Hemp products such as CBD oils have been around a long time, but medical professionals and other experts caution consumers that they... - https://external_URL
****WE ARE STILL PROCESSING ONLINE ORDERS*** #CBD #CBDOIL #cbdheals #cannabis #anxietyrelief #Lockdown #INSOMNIA #DEPRESSION #arthritis #cbdhealth #VEGAN #SOUTHEND #ESSEX #UK #OVERSEAS 15% OFF YOUR FIRST ORDER USING CODE 15TV https://external_URL https://external_URL
****WE ARE STILL PROCESSING ONLINE ORDERS*** #CBD #CBDOIL #cbdheals #cbdpets #anxietyrelief #Lockdown #INSOMNIA #DEPRESSION #arthritis #SOUTHEND #ESSEX #UK #OVERSEAS 15% OFF YOUR FIRST ORDER USING CODE 15TV https://external_URL .... https://external_URL
**Dynacann(.)com** is for SALE! #cannabis #marijuana #weed #canna #vape #vapes #vaping #vapelife #weed #hemp #stoners #stoned #THC #CBD #hightimes #maryjane #indica #sativa #dispensary #dispensaries #edibles #gummies #brownies #strains #pain #painrelief #chronicpain #insomnia https://external_URL
**I need Money for medsszzsszzsszzsszzsszzsszz***I need cbd oil for my antacid and sleep deprivation**I need uber money for my docter appointment***I need money for the supermarket***
**NewHopeCannabis(.)com** available exclusively at https://external_URL #cannabis #CBD #THC #CBDoil #terpenes #marijuana #weed #pain #painrelief #insomnia #stress #anxiety #depression #chronicpain #health #backpain #sciatica #sleep #headaches #migraines #epilepsy #PTSD https://external_URL
**NewHopeCannabis(.)com** is for SALE! #cannabis #CBD #THC #CBDoil #terpenes #marijuana #weed #pain #painrelief #stress #anxiety #depression #PTSD #chronicpain #health #backpain #sciatica #inflammation #insomnia #seniors #arthritis #cancer #epilepsy #body #mind #indica #sativa https://external_URL
**https://external_URL is for SALE! #cannabis #CBD #THC #CBDoil #terpenes #marijuana #weed #pain #painrelief #stress #anxiety #depression #chronicpain #backpain #sciatica #insomnia #seniors The Story of Chris Lacy: Social Equity &amp; Hope in Cannabis https://external_URL
**https://external_URL is for SALE! #cannabis #CBD #THC #CBDoil #edibles #terpenes #marijuana #weed #pain #painrelief #insomnia #stress #anxiety #depression #chronicpain #health #backpain #sciatica #sleep #headaches #migraines #epilepsy #PTSD #hope #relief https://external_URL
**https://external_URL is for SALE! #woman #women #menopause #perimenopause #womenshealth #cannabis #marijuana #weed #pot #edibles #THC #CBD #CBDoil #hemp #indica #sativa #cannabisinfused #health #wellness #hotflashes #nightsweats #moodchanges #insomnia #aging #midlife https://external_URL
**https://external_URL is for SALE! #cannabis #marijuana #weed #indica #sativa #strains #edibles #entourage #entourageeffect #THC #CBD #CBDoil #terpenes #terpenoids #pain #chronicpain #insomnia #inflammation #anxiety #stress #epilepsy #training #recovery #fitness #drugs https://external_URL
*Day 2 of using CBD oil 1000mg* No changes really. I woke up a few times like normal but I had no pain or pins and needles. Now I won't just put that down to the oil as I need more evidence which is more nights to see. I know it won't alter my sleep as I have obstructive 👇
*Day 6 of using CBD oil 1000mg* I've had to stop using it. it's making me just sleep and sleep and feel miserable. It's not helped with the pain after 6 days which in all fairness is only a short time but I just can't cope with how it's making me feel. Good luck to those that use
*For my employer... just in case... I am referencing prescribed drugs for severe depression, anxiety and insomnia. Though I do mix in a little CBD on my own to seal the deal. Not sure how much cocaine would help anyway.
*Repost from testimonial room Depression Anxiety Bipolar Acid Reflux Insomnia Sleep Migraines Chronic Pain After just 6 weeks of starting CTFO CBD oil I am FULLY OFF my meds for anxiety, acid reflux, insomnia,... https://external_URL
*Sierra making fun of me for drinking cbd tea to help me sleep* “I could just knock you out... *laughs* I could fucking kill you” then she burped
*can’t sleep so casually chugs cbd oil*
*french montana voice* i vape cbd, it help me sleep
*looks at hemp oil products for my anxiety, depression, and insomnia as well as minor back pain* *is expensive* Guess I'll suffer
*the year been doing CBD to avoid sleep-via-nightcap and yes there are no hangovers but then again the part of the morning when you can, you know, "be thinking, spelling, using grammar innately" never seems to get here.
- Once I Get My CBD Ima Be Saying GBYE GBYE TO INSOMNIA.
- constantly drinks coffee in the afternoon - screen time is 18 of 24 hours - doesn’t exercise “Why isn’t the CBD oil helping me sleep 😤”
- nothing has changed since then, as I still have those moments, where I can’t get a deep breath and until I just tried CBD, as a why not, nothing else is working experiment. I would not inly need to sleep in the recovery position, but lye almost face down afterwards, to ease -
.... that CBD has worked wonders for his anxiety and insomnia. Its a wonderful little plant and its opened so many doors for myself.
.@twitter_user - Mike you sound ignorant. You may want to research #CBD, its benefits, and how it works, before making such sweeping statements. It doesn’t get you “high” or “make you sleep better.” It literally saves lives.
/drugs .. . . . . part of me is like maybe i should take CBD oil/edibles or smth to help sleep w no nightmares but 1. idk if itll make them better or worse 2. expensive 3. i dont know if i want to rely on it???????? man idk
1 out of 10 people in the general population has trouble functioning during the day because of their insomnia. Can #CBD help? https://external_URL
1. #CBD doesn't act as a sedative. Instead, it helps your body better self-regulate a healthy sleep-wake cycle. This is why you should take CBD every day. A well nourished sleep-regulating system = 😴
1. CBD Drinks Can Promote Better Sleep Alcohol is linked closely with insomnia. Dr. Ken Heinzerling says that any sleep you get after heavy drinking won't be restorative. Is this the case with CBD drinks? No! They can help you achieve restful sleep WITHOUT waking up tired.
1. Prime yourself for deep work the night before • Have CBD tea • Stay away from alcohol • Get 7 to 8 hours of sleep • No screens 30 minutes before bed Plenty of rest primes the mind for deep-focused work.
1/2 Ok, so I wanted to give it a day or 2 to kick🦵🏾in &amp; now it has here’s my review of @twitter_user supplied by the amazing @twitter_user - so I suffer with #OCD #Autism #AnxietyDisorder #Insomnia been taking 1 drop per day for 3 days...slept for 7 hours per night rather than
10 Best CBD Products for Sleep and Insomnia in 2022 https://external_URL
10/10 recommend CBD for anxiety/ sleep...slept so hard last night 😍
100% Natural Hemp Oil Capsules - 180 Servings - 60,000 MG Extra Strength- GPGP Greenpeople Hemp Oil Extract for Stress, Sleep SNIO1UG https://external_URL https://external_URL
100mg cbd with a joint. Gonna sleep like a 🤴🏽
11/10 recommend CBD oil for sleep, acne, and stress
13hour work day. time to shower. pop mad CBD and sleep.
15. Sleep. I have a whole routine. I got my CBD because other substances are still illegal in Texas, melatonin on nights where I don’t have to pop up in the morning, and nice rain and thunder white noise. Love it all.
150mg CBD + 10mg Melatonin, ladies and gentleman it is time for some good sleep
1800mg of cbd preflight. Please let me sleep during this flight
1st night in 3 month without @twitter_user last night as I ran out and what a hellish night. Up hourly, struggle to get to sleep and back pain that would make you scream. You don’t realise how good it is till you don’t take it. See @twitter_user for advice on the best CBD in town 💯
2 BEERS WITH ABOUT 45 MIN TO HOUR LATER ADD 2 MG CBD IS BETTER THAN 6 BEERS OR 7MG CBD, LEAVES ONE IN GOOD SOBRIETY GROOVY CONTROL MODE RATHER THAN BEER DEHYDRATE AND DEPRES A LIT, AND 7 MG CBD LEAVES NO SELF ALERT SOBRIETY AND NO GOOD ENJOYMENT FUN OR SLEEP, ONE
2 CBD Rita’s….wonder if I’ll sleep good tonight…
2 Pack Hemp Oil, HOOLOO 300,000MG Hemp Oil for Sleep Better, 100% Natural Extract, Made in USA TPLCC6D https://external_URL https://external_URL
20% OFF #Nationwide #CBD ends tonight at midnight. Apply promo code GRATEFUL before checkout on orders over $125 to get 20% OFF #cbdoil #hempoil #cannatherapy #THCFree #pain #anxiety #inflammation #insomnia https://external_URL
20% off our whole PURE range until 28.02.19 Customers have advised that using our products has helped many of their symptoms for just some of the below aliments; ADHD Fibromyalgia Arthritis COPD Chronic Pains Insomnia Stress.... and more Come see us at the @twitter_user 😀😀 https://external_URL
20% off w/ promo code: Janisannl @ https://external_URL #sale #cbd #cbdproducts #cbdoil #onlineshopping #cbdnearme #cbdonline #cbdstore #cbdshop #skincare #petcare #wholesale #weightloss #anxiety #pain #insomnia #arthritis #Fibromyalgia #stress #legal #legalcbd #cbdbiocare https://external_URL
2021 health 1st, top priority. Less flare ups &amp; more rest/sleep &amp; cbd. Imagine... if there was a surgery to replace the whole damn intestines &amp; stomach. 😆😐 I'm a trooper most days but THIS IS SO DAMN ANNOYING. #ibs #ibsawareness #crohnsdisease #celiac
2021 the Year of the #Cannabis. Chemist Warehouse also just signed exclusive deal with a company to supply all S3 CBD products for treatment of pain, inflammation, anxiety and insomnia. https://external_URL
2021 the Year of the #Cannabis. Chemist Warehouse also just signed exclusive deal with a company to supply all S3 CBD products for treatment of pain, inflammation, anxiety and insomnia. https://external_URL
22:30 I’ve noticed Nairobi’s CBD is getting cleaner and cleaner - it will soon be OK to sleep with shoes on - Sorry, you’ll actually have to remove shoes before getting into the CBD! THANK YOU! @twitter_user @twitter_user via @twitter_user
28 hours and going -_- gonna try and still hit my 2 a days... then immediately go home take my CBD (if it got delivered) and sleep for 11 hours
2nd day of thc break. I'll be honest cbd helps anxiety but thc is the one that helps the most with overall mood and motivation . As well with sleep. I think they both just go well together. I have to take these mini breaks though to keep my tolerance down
3 CBD sleep gummies later I’m still awake😡😡😡😡😡
3 glasses of wine cbd I’mma sleep good tonight 😳😴
3 sleeping tablets I took at 8 I'm still wide awake 😭 cannot wait to get back on the cbd an get a decent sleep..
3) I’m mention this one for only extreme cases when the headache persists bcuz it’s outside of your body. CBD oil. If you don’t want to go to sleep mention that’s to the salesperson or whoever you’re buying it from. Try it out. Find one that works for your pain. +
3. of the gummies every day. This has been life changing for me. It was actually my twitter followers who directed me to these products when I asked on Twitter what people would recommend to help me sleep. So I owe a massive thank you to my twitter followers!!! 🙌🏼😍💪🏼💕 #cbd
3/ But if you're taking CBD for a relatively minor condition like insomnia, you might want to keep them in mind....
3rd night my dog and I both finally got to sleep. We gave him a tiny bit of cbd oil and it seemed to calm him down
4/ Use CBD to improve your sleep Pure CBD will make you feel more rested, but won't get you to sleep any faster CBD with THC will get you to sleep faster, but you won't feel as rested
40,000,000 Americans cite difficulty falling asleep or staying asleep most nights. . . https://external_URL . . #insomnia #sleep #CBDoil #CBD #Hemp #HempOil #zzz #cantsleep #relief #tired https://external_URL
4:20 and still cant sleep. Maybe I should use these as a pillow instead.. #420 #cannabis #insomnia #packs #loud #indoor #pillow #danks #thc #cbd #clean #patients1st #4thepatients… https://external_URL
5 Benefits of CBD for Insomnia https://external_URL
5 reasons why you want to boost the quality of your sleep! ✅Boost your #immunesystem ✅Lower the risk of #diabetes and #heartdiseases ✅Improving #musclerecovery ✅Reducing #stress and #anxiety ✅Boost #brainfunctions
5 tips for a successful night of a sleep: 1. Bedroom temp a cool 66° 2. 15 drops of #CBD oil 3. Nag Champa incense burning 4. Breathe Right strip 5. Brux night guard (may not apply) #sweetdreams
50 million people suffer from #sleepapnea and #insomnia. #CBD can help you fall asleep by calming the nervous system. https://external_URL via @twitter_user https://external_URL
500 mg of Cbd shit better put my ass to sleep
500mg Peppermint CBD oil is now back in stock. If you have any joint, sleep, anxiety or stress issues just a few drops of CBD in the morning and at night can really help you 🌱 Let us know if you have used CBD oil before and how it has helped you 👇
50mg $4.80 layered, cannabinoid stacked. @ https://external_URL THCP=10mg intractable Pain HHC=10mg pain, sleep ∆8=10mg anxiety CBN=10mg sleep CBG=10mg ?! I can feel the gummy ebb n flow through its terapotic layers. #MyMotto She who dies with the most smile lines wins. https://external_URL
6 hours of uninterrupted sleep!!!!... 6 hours!!!!.. For those who know, this is a BIG deal..Massive thanks to @twitter_user and @twitter_user ... early days but this last week is the best I've felt mentally in a long time!! 😊 #MentalHealthMatters
6 months No CBD/Hemp 11 months no Booze 48 months no pills treating #Anxiety, #Depression, #Insomnia, #PTSD, #ChronicPain, #NeurologicalDisorder with multiple Prayers daily, Sobriety, Yoga, Meditation, Acupuncture, gym sobriety cost me my life! marriage, time from children. https://external_URL
6/ Most common conditions subjects treated with medical cannabis were #anxiety/#stress 77%, #depression 47%, #insomnia 53%. 94% used less than 2 g #cannabis per day, primarily smoked, #20 used #THC only, #18 used #CBD only, #35 used 1:1, and #35 used high THC/low CBD
7 Essential Tips for Buying Hemp-Based CBD Products🌿Visit https://external_URL to read. #cbd #cbdoil #cannabis #vape #insomnia #healthy #natural #anxiety #painrelief #cannabidiol #hemp #organic #yoga #networking #business #marketing #fitness #vaper #nutrition #natural #az
7 Ways CBD is Saving Lives and Changing the World #acne #cbd #Crohn'sDisease #epilepsy #Hemp #insomnia #MultipleSclerosis #pain #PTSD https://external_URL
72 hours of being awake kinda scares me, can anyone recommend something, that’s not thc, to help with sleep? Cbd doesn’t work or melatonin I’m popping these bitches for fun now
750mg CBD TINCTURES #BENEFITS #CANNABIS? leafly - #Like and #ReTweet #LiveCBDHealthy #CBD #THC #CBC #CBG #CBN #CBDOil #Hemp #HempOil #Pain #insomnia #Fibromyalgia #Anxiety #Depression… https://external_URL
8/ The only time that all 5 dogs sleep soundly is from 8pm to 1am, so as soon as I finish feeding them dinner and hosting the final yard outing, we all go to bed. I take an allergy pill so I won't be sneezing and a CBD gummy, and we all konk out together for about 5 hours.
89% OFF Dogs Cats Natural Extra Strength Arthritis Calming Sleep Aid Treats Salmon Relax Allergy Fish Skin Zero_CBD Anxiety and Stress Natural Organic Hemp Seed Extract Drops Pets Made in USA Discount: 89% https://external_URL
9- Synthetics: important for pharmaceuticals; and possibly important for nutraceutical along with biologics; but doesnt believe important for adult use CBD: Expect national launches; squeeze sleep products; Cura active in wellness including non-psychoactive products
@ ALL MELATONIN USERS - It's not working! Do you want better, more restful sleep? You need to try CBD! #CBD #BetterSleep #Goodnight
@twitter_user @twitter_user @twitter_user @twitter_user @twitter_user @twitter_user @twitter_user @twitter_user @twitter_user @twitter_user @twitter_user @twitter_user @twitter_user @twitter_user @twitter_user @twitter_user @twitter_user @twitter_user @twitter_user @twitter_user @twitter_user @twitter_user That's pretty great! I also have panic disorder and can't use THC, it sets off the panic. I…
@twitter_user I love CBD shit relaxes me lke a mfer. I get good sleep off the gummies
@twitter_user I miss energy drinks SO BAD. The funny part is, I hardly ever drank then before I got pregnant. But it’s like.. now that I can’t have them, I want them 😂 lowkey miss my CBD gummies too lol that stuff helped me sleep 😴
@twitter_user CBD is the the best!! It’s helped with my pain, anxiety, insomnia, PTSD, ADD, PMS, cramps, skin issues &amp; so much more 💚.
@twitter_user @twitter_user I'm working on a similar project, but I'm focused on the differences between THC, THC-A, CBD, CBN and their effects on nausea, pain relief, insomnia, mood, and if it triggers psychosis.
@twitter_user CBD oil, or Turmeric Golden Milk, or Rescue spray and... stop staring at the screen one hour before sleep 😴
@twitter_user I've been using CBD oil capsules for arthritis and found it helped me sleep. But recently I saw a peer- reviewed article that said CBD can exacerbate tinnitus, which I have. So I stopped. Any info from your guests?
@twitter_user #Cbd works GREAT for #insomnia . I'm no young adult. My life is more than half over. I've had insomnia problems my whole life. I don't drink coffee or soda or eat any sugary garbage. I try to live healthy. We only live once, may as well enjoy the ride.
@twitter_user True. But those voices from TYSK lull me to sleep. Might be the CBD oil too 😄
@twitter_user CBD oil does not contain THC and will not get you high. It is said to also help people sleep and relieve anxiety.
@twitter_user If you have legal pot around find some Sensichews- CBD for pain and melatonin for sleep. And breathe. I know it’s tough.
@twitter_user @twitter_user @twitter_user @twitter_user Ive bought many different items from @twitter_user for different problems with different family members,from anxiety,sleep troubles, bad back, bad knees! All of my family members swear by it! Honestly give it try! @twitter_user will advise you on which to start off on too! Cheers 🍻
@twitter_user @twitter_user I take them in capsule form. I’ve tried cbd vape pens but I personally don’t like smoking in any form. I’ve had the oil as a tincture and also in various edibles, but since I’m taking them for anxiety / to sleep I prefer to just take a pill before bed.
@twitter_user When I was still working I had a horrible time going to sleep. Discovered CBD gummies &amp; they really helped. No THC. No hangover. I Ordered them online. The had 30% off every holiday which included Groundhog Day, MLK Day, Mother’s Day, etc. Retirement has helped my insomnia. Some.
@twitter_user I’ve been on CBD oil for almost 2 years now and it does help me sleep but it’s not lately. I think for a little over a month now I’m getting about three hours a night but it’s from the extreme pain… my bones burn.
@twitter_user Yea. She revealed that she’s battled insomnia for years and the CBD helps.
@twitter_user Have you ever tried cbd melatonin gummies? I know it sounds weird bc I never thought cbd did anything for me but I sleep goood when I take them.
@twitter_user No *published studies to-date. You're right - very overdue! Good news - there are four pre-registered (currently ongoing) trials examining CBD for insomnia in Australia/US.
@twitter_user To be upfront I happen to sell CBD, but also I take it every night myself to help me sleep. If you have any specific questions I’m happy to help if I can.
@twitter_user @twitter_user The only saving grace I give you can really use it medicinally. Also, CBD (non intoxicating element) is good for sleep. Without any hangover. So yes nature wins I guess. Rather than human made elixirs that are much rather a derivation.
@twitter_user @twitter_user The cannabis oil eliminates the vivid nightmares the serotonin meds caused me. Can't sleep soundly without it.
@twitter_user @twitter_user There is research showing CBD treats the anxiety symptom associated with PTSD, Social Anxiety Disorder, and similar conditions. Also it can help with sleep disruption and joint pain (fittingly)
@twitter_user I've recently started using CBD Oil for pain and have noticed help with anxiety and better sleep. I also pray until I fall asleep most nights, because it so scary now. Hang in there. God Wins!
@twitter_user Full Spectrum Cannabis CBD 💧 Available in 30ml •Pain management •Stress control •Panic attacks •Anxiety •Insomnia •Menstrual cramps •Epileptic episodes •Loss of appetite etc... https://external_URL
@twitter_user I feel it's like anything else... IE: use responsibly. I take cbd every night (25mil) to help with sleep, anxeity (especially during these weird times), would rather that than be given sleeping pills/ativan. Have also used recreational since teen yrs... Am 43. Never an issue.
@twitter_user @twitter_user @twitter_user @twitter_user I will say this. I have taken Charlotte’s Web max strength and it helped me with sleep and mood. Also, my cousin started taking it and he says it actually reduced arthritic swelling in his hands. I definitely think CBD can treat multiple health symptoms.
@twitter_user @twitter_user @twitter_user I use CBD oil without THC, I don’t get high and it helps me sleep. Let me go get some now so I can sleep. I have bad insomnia.
@twitter_user @twitter_user @twitter_user @twitter_user No mate!! I suffer really bad with sleep and anxiety. I'll be honest.. I smoke weed which helps but the weed I smokebisnt high in cbd. The CBD definetly is the one that gets me to sleep..
@twitter_user @twitter_user @twitter_user @twitter_user No mate!! I suffer really bad with sleep and anxiety. I'll be honest.. I smoke weed which helps but the weed I smokebisnt high in cbd. The CBD definetly is the one that gets me to sleep..
@twitter_user @twitter_user Yeah I've had chronic pain for the past 2 years, and cbd seriously helps. I have extreme pain at night &amp; bad insomnia, and recently I've tried indica edibles and OMG it helps. Relaxes all your muscles, nerves, joints &amp; calms you down.
@twitter_user All those who are suffering from insomnia and unable to sleep peacefully at night can now consider CBD oil as their sleep support. Cannabidiol (also known as CBD) offers numerous health benefits including a reduction in anxiety, stress, and pain.
@twitter_user Even though you would associate cannabis with the feeling of sleep and relaxation, the consumption of CBD oil can excellently treat sleeping disorders soon after it is consumed in a small quantity as suggested. .
@twitter_user Melatonin or cbd? Those help me sleep
@twitter_user @twitter_user You should look up cbd oils(if legal where you are) and melatonin for sleep
@twitter_user I tried Delta 8 CBD to counter my insomnia and joint pain, but here I sit at 3:12AM Oklahoma time on Twitter. Never going back to Trazadone though, horrible nightmares.
@twitter_user I really struggle to fully relax at night to be able to fall into a deep sleep. I train martial arts and weights regularly and eat a fairly clean diet. I’ve tried meditation and CBD oil and they didn’t really help. Are you able to recommend anything that might help with this?
@twitter_user Same here. Last month I vaped CBD oil and man! Best sleep I had in years and I had 9 days of Lucid Dreams that where awesome. Total recall of dreams all month. Great energy all day. Ran out about 4 days ago. Shitty sleep last night.
@twitter_user I am a medical patient. The combo of CBD and THC have helped me get off 3 medications for mood, sleep, and anxiety/depression. I sometimes even supplement or replace my stimulants some days with the right strains. There's nothing to me that beats CBD with a bit of THC for anxiety
@twitter_user @twitter_user Personally, i like Mo's Bakery's boysenberry boingos. 1 gummy has 10mg cbd and helps me sleep great.
@twitter_user Many years ago, a friend visited from Lagos and stayed at my place in Asokoro. He got up from sleep at 5am for an 8am appointment at CBD. If I had seen this, I would have asked he rose at 2am.😂
@twitter_user @twitter_user @twitter_user @twitter_user @twitter_user @twitter_user @twitter_user @twitter_user Thc &amp; cbd oil has given me back my sleep, reduced the pain from fibromyalgia restless legs that would keep me up all night. Instead of reaching for endone when my back gets bad I’m trying higher dose of thc. My back is full of hardware &amp; spinal cord stim, Mc is giving me a life.
@twitter_user @twitter_user If it was for sleep I’d say 1500mg to start
@twitter_user I started taking CBD before bed and had the BEST sleep leading up to the start of school and the first few weeks than I've ever had before. I never knew this was possible and that I'd wake up not feeling groggy.
@twitter_user Wasn’t bad at all. I took the ibuprofen &amp; some sleep CBD oil right before bed so that might’ve helped the most. The beginning is the only hard part with the gauze &amp; numbing. I kept drooling blood - be sure to keep a towel on pillows and bedding cause it gets messy. Lol
@twitter_user I'm trying out CBD stuff but even then it's not this fucking miracle cure. But at least I can get a bit of restful sleep?
@twitter_user Only thing I could think of, is cbd oil. Melatonin to help ease the body for sleep.
@twitter_user Meditation works wonders, but takes time. I am using CBD gummies before bedtime now. Works great replacing 600mg ibuprofen and a decongestant to get to sleep and stay asleep. VERY vivid dreams too! CBDMd if you care to try. I am merely a satisfied customer.
@twitter_user - Ensure your room is super dark and cool. Black out curtains or sleep mask. - Trying meditative music or white noise. - Read before bed vs. working or doing anything overly stimulating. - Try supplements like melatonin, theanine, or even CBD oil.
@twitter_user Tommy Chong has CBD drops that would do the trick l. Best sleep ever, not dingy the next day.
@twitter_user CBD oil dropper!! But u don’t get high and they are not cheap. But great for anx + general aches and pains and sleep disorder and stuff
@twitter_user An alternative right now if you can’t get CBD cus that’s good too, what I recommend is lettuce tea I know it sounds weird but break some lettuce apart boil it in water and it will put you to sleep! My sister had problems with insomnia and it works wonders
@twitter_user Try some cbd. They have a sleep one that really works well!
@twitter_user @twitter_user @twitter_user Which one do U use ?.This is the first time I read about CBD . Wow, major change in sleep sounds like heaven to me. Would U plz. post the link of EXACTLY the one I use. Ty so so so much. Is this safe? Is sleeping the key reason U take CBD? Ty Ty Ty
@twitter_user Cbd is amazing for those that cannot sleep 🔥
@twitter_user I’ve had insomnia since I was like 14. Meditation + a sleep mask + CBD = life changed
@twitter_user I take CBD nightly help me sleep…. I ask my wife to lock me in the closet for an hour after ingesting it each time to insure I don’t lose control and then go out and commit a mass school shooting… cc: @twitter_user
@twitter_user @twitter_user Seeing how much its helped you in the past 4 months and how much better you are doing because of it im definitely gonna be buying some just got to wait for the big payday to arrive and then hopefully the pain will start to ease at night so I can actually get some sleep lol
@twitter_user Just irregular sleep. Will start back on the cbd to help x
@twitter_user 3(?) mg CBD + 10 mg Melatonin + .5 mg Clonazapam = night nights. But that cocktail only works if I force myself to lay down and meditate. But it’s largely solved my chronic insomnia.
@twitter_user Well, good! That is what matters, although maybe a little bit of weed or cbd will help you sleep better through the night, and fairly natural, so were considering!
@twitter_user @twitter_user @twitter_user Eat sleep rave about cbd repeat. If you can afford it mush get the 12000mg👍👍
@twitter_user That was me a couple of months ago. I went to a neurologist and took several tests. I suffer from insomnia. You can try natural CBD to help you with anxiety and lack of sleep.
@twitter_user @twitter_user @twitter_user @twitter_user Thanks :) I will. If nothing else, some cbd might make sleep more possible.
@twitter_user #EVE 🔥🔥🔥CBD is an excellent addition to the sleep range which is already becoming profitable. 💰I am contemplating another top up today ... it feels as if another volume surge is imminent.
@twitter_user @twitter_user Which one do you take at night to sleep?
@twitter_user I've started taking CBN (it's like CBD's cousin, but with ABSOLUTELY NO THC so you don't fail a drug test) for my sleep, and the bleed-ever effect it's had in my day??? 👀👀👀! Phew! Works wonders! That first day, I felt like it down turned down from 100% to 25%. It is NICE.
@twitter_user @twitter_user Cannabis Topicals and Orals 🇬🇭🔥💯 Hair &amp; Beard Grow Balms Skin Care : Stretch Marks Allergies Cuts and Burns Bleach Marks Delicate Skin Etc. CBD Oral Drops : General Body Pains including headaches Insomnia Fatigue Panic Attacks Menstrual Cramps Epileptic Episodes Etc.. https://external_URL
@twitter_user @twitter_user @twitter_user @twitter_user @twitter_user @twitter_user I was not a cannabis user before legalization. Now I use a cannabis oil as a sleep aid. Not every night - but quite often. I was surprised to see the variety of people I'd see in the government and private store. It definitely shattered the stereotypes I had in my head.
@twitter_user Wondering if people taking certain marijuana-based oils to combat sleep issues or to reduce swelling will test as positive? FDA approved the use of Epidiolex (a plant-based formulation of CBD) to treat seizures in people with Dravet syndrome and Lennox-Gastaut syndrome (LGS).
@twitter_user I would I would love to hear if a #sativa #CBD #cannabisoil helps you sleep.
@twitter_user @twitter_user I quit smoking 3 months ago from vaping...also use CBD to treat insomnia. But it’s cool, I’ll not sleep and smoke so kids don’t fit in
@twitter_user Yup. Legal in Canada--grown and supplied under gov't supervision and standards. Available by 2 day mail delivery or in stand alone stores. CBD oil greatly helped with sleep issues.
@twitter_user @twitter_user You may still wake up when you take CBD but you will always fall back asleep a lot quicker and also have a more restful sleep 💚
@twitter_user C) designed strains varying THC:CBD content is increasingly used for pain relief and sleep D) unlike the "alternatives' you no doubt practice marijuana IS medicine and works.
@twitter_user @twitter_user It's better to use CBD, kills pain too, puts you to a deep sleep but no oversleeping
@twitter_user Bro I’ve used CBD sleep gummies and they’re fucking dope the sleep is great and you wake up early and energized
@twitter_user Bro I’ve used CBD sleep gummies and they’re fucking dope the sleep is great and you wake up early and energized
@twitter_user Look into CBD products you can get him. It will help relax him and help him sleep through the night🥰
@twitter_user Cbd oil ¯\_(ツ)_/¯ (receipts: 34 years of insomnia)
@twitter_user @twitter_user Cannabis Topicals and Orals 🇬🇭🔥💯 Hair &amp; Beard Grow Balms Skin Care : Stretch Marks Allergies Cuts and Burns Bleach Marks Delicate Skin Etc. CBD Oral Drops : General Body Pains including headaches Insomnia Fatigue Panic Attacks Menstrual Cramps Epileptic Episodes Etc.. https://external_URL
@twitter_user I got some CBD oil for my dog &amp; put it on his dog food. It smelled like grass (duh) but he did eat it. Made him sleep a lot. I tried some after my knee surgery (human grade) It did make me feel relaxed but had very violent dreams 😳
@twitter_user The CBD is something I really think I need to start considering. My stress. Lack of sleep, and not being able to eat due to stress is taking a huge toll on my body I look sickly and feel like death.
@twitter_user when are you going to start understanding cannabinoid science? Instead of using fentanyl &amp; opioids in children, start with CBD + other cannabinoids to reduce pain, improve sleep and for the possibly of even greater healing (without deadly side effects). 🌱 meds!
@twitter_user A year?? I get bottles of 30 ml. Prime. Its 15mg. Thc to 1 ml.. or I get one called dream by Illera..its a night time one we with CBD also and floral terpenes to promote sleep..its around 5 mgs. Thc in 1 ml...they usually only last me a few days but I take high octane.
@twitter_user Looking into CBD oils for a possible treatment. Sleep depravation enhances the anxiety viscous circle. Worked my ass off Sautrday copped a beer buzz after putting the power tools up crashd @ 10 wide awke at 11:30 fell asleep up at 3 something
@twitter_user CBD helps me turn off my brain and also get back to sleep if I get up to pee.
@twitter_user @twitter_user @twitter_user Try CBD tincture. It helps me to sleep.
@twitter_user CBD You will sleep
@twitter_user @twitter_user I've been taking CBD for almost a year now and I sleep very well I also wake up feeling much more energetic.
@twitter_user Hey I have regular brutal migraines and 5% totally legal and cheap CBD oil helps a shitload. It calms the bodies tension caused by the migraine and the vicious circle that keeps it going or even getting worse. Also helps get to sleep which is how the brain heals and resets
@twitter_user Edibles. Thank you God that my state legalized it right before the pandemic or I'd be on the heavy anxiety drugs that make me sleep all day. THC/CBD works so much better than opiates, for me anyway.
@twitter_user CBD oil has no THC, great for pain and anxiety management and also for insomnia.
@twitter_user @twitter_user Nah. I nixed that with my CBD drops. I sleep verrrrrry well most nights. Absolutely happy now and far more able to cope with my day-to-day stresses.
@twitter_user I sleep and take cbd oil..
@twitter_user Bugger! That sucks. I hate to sound like one of those “have you tried yoga/CBD/tap dancing?” people, but have you tried melatonin? It has helped me to generally get into a better sleep pattern.
@twitter_user @twitter_user @twitter_user Great bloke and great stuff helps my anxiety and sleep can’t recommend enough
@twitter_user As progressive as Austin is I'm certain you use some sort of CBD product. Do you have specifically designed to help with sleep and anxiety?
@twitter_user Would you like CBD for your insomnia?
@twitter_user I'm also a straight Indica for pain. Person. So I don't use anything but regular CBD outside of sleepy time. So I don't vape unless I'm going to sleep. Unless it's a really shitty day pain wise.
@twitter_user Cannabis oil worked really well for me when I couldn't sleep.
@twitter_user Ahhh. I will sleep better knowing that. (I'm running low on my CBD chocolate.)
@twitter_user The anesthesia dept. said I can't have CBD for a week prior to Friday's surgery. I have in my chart that I smoke cannabis for chronic insomnia. Saying last night was rough is a gross understatement. I've not been told that before other surgeries. When she asked if I smoked 1/2
@twitter_user @twitter_user @twitter_user which means equal parts THC &amp; CBD. Usually online theres a description as to what the strain is good for. So I look for the ones for pain relief and to help you sleep. A rec user would look for something non drowsy
@twitter_user I take one trazadone to sleep and i wake up fine unless you take it too late in the night. I take 50mg and if i still cant sleep i take a second one i also smoke to sleep tho so i need that cbd and weed lol 🤷🏽‍♀️
@twitter_user lazarus naturals tropical-high-potency-tincture cbd will knock you out. Nothing works on my insomnia but that shit has had me sleeping like a baby for a month now
@twitter_user I'd say CBD oil and 'box breathing' I think it's called (in for four, out for four and repeat) is worth a shot. That said, I've had transient insomnia for over twenty years, so what do I know :D
@twitter_user Literally so 1950’s. I use a Métis CBD serum &amp; cream on my face daily that keeps me hydrated and youthful. Daily CBD usage keeps me calm and pain free. I sleep 7-9 hrs a night peacefully. Cost per day, $5. I luv my Class A regime of healthcare. Smh…
@twitter_user @twitter_user Improved Sleep and Stress Relief / Improvement in Mood that is integral to me staying Sober and in Recovery from active Alcoholism It reinforces keeping my Anxiety and Depression at bay :-) 🙏👍
@twitter_user @twitter_user @twitter_user @twitter_user The CBD oil has help my partner with his anxiety and ocd and also my mum with her back pain, she struggled to sleep at night with the pain and now sleeps through the whole night since using this stuff!
@twitter_user @twitter_user @twitter_user I suffer from fibromyalgia, arthritis of the hands, knees &amp; feet. I have diverticulitis too. My sleep pattern is all over the shop &amp; i know a 3000mg is gonna do the business on me. Heres a little 🙏 hoping I get chosen.
@twitter_user @twitter_user @twitter_user It would help with my kneck and back pain hopefully help me sleep lol
@twitter_user Okay I don't know if we've talked about this before, so feel free to tell me to shove it, but can you / have you tried cannabis? There are a lot of people in @twitter_user who swear by CBD for sleep or edibles.
@twitter_user Bruh, you need to get on CBD oil!! The past 3 months have been the best sleep I've ever had.
@twitter_user Marijuana laced Gummy Bears coming May!!!! CBD oil and Tylenol do nothing to help my knee pain, so 8 can sleep!
@twitter_user @twitter_user @twitter_user @twitter_user @twitter_user I'm a fan of CBD products (no THC). I've had a good experience with muscle balms for soreness, and with oil for relaxation/stress/sleep.
@twitter_user I just heard cats sleep 1/3 of their life, any advice on how to sleep more like a cat?
@twitter_user I got 8 hrs of sleep. Straight thru. Thank you CBD oil/Thc...lol
@twitter_user Try CBD oil! Works wonders on me, 6% three drops under the tongue and I sleep like a baby
@twitter_user Yeah, I had really bad insomnia before. It mainly solved itself after I began to work so much that I would fall asleep from exhaustion. Exercise and a good diet helps. I also have sleep tea and CBD which makes me drowsy or at least relaxed. I sleep way better now.
@twitter_user @twitter_user I don't have any patients on just CBD. Most of patients with a variety of confounding factors (i.e., diagnoses) struggle to sleep despite THC or high CBD blends.
@twitter_user @twitter_user I don't have any patients on just CBD. Most of patients with a variety of confounding factors (i.e., diagnoses) struggle to sleep despite THC or high CBD blends.
@twitter_user Yesterday.. I worked.. went to a CBD store.. took a shower.. went to sleep.. came back to work lol
@twitter_user CBD will forsure help and depending on the strain THC can too. I mean I know your at work so you can’t sleep it off
@twitter_user @twitter_user is mega for sleep pain anxiety @twitter_user . HIGHLY RECOMMENDED 💯
@twitter_user @twitter_user It probably would be easier for you but not yr loved ones. And you'd miss the the whole ride. Please go speak to yr GP. Anti depressants, cbt, meditation, yoga, sleep, cbd oil, vits, self care, creativity, just throw the whole LOT at it. U are worth it. Slow, 1 minute at a time
@twitter_user I love how they happily diagnose but don't give advice on how to stop the worst of the pain. I'm stuck with being on the strongest pain meds that don't catch the worst so I hope they will sort it out for you. I do use CBD too, which helps me sleep sometimes. Good luck 🤞
@twitter_user @twitter_user it's too bad that so many ppl think it's the same sleepy slacker weed from the 80s. it took 3 years, but my grandma finally tried cbd oil for arthritis and insomnia. worked like a charm. she took a puff of a sativa hybrid last Xmas!😃
@twitter_user Have you thought about introducing some CBD oil into your daily routine? Its helped me sleep better. But I also have started working out at night once my kids go to bed and that has helped too!! Hope you find a way to better your sleep
@twitter_user Cbd is awesome, I use it to help me relax and sleep better
@twitter_user Idk if it’s legal in the UK but CBD a always helps me sleep when I can’t
@twitter_user Do you by chance know the strength of the CBD stuff that helped you with sleep, so much? What form did it take? Tablet? Tincture?
@twitter_user Oh! I forgot the CBD products! I have both a sublingual drop product I like to help with overall anxiety, and two CBD dosing pens -- one for "sleep" and one for "calm".
@twitter_user Oh! I forgot the CBD products! I have both a sublingual drop product I like to help with overall anxiety, and two CBD dosing pens -- one for "sleep" and one for "calm".
@twitter_user just a cbd pen for sleep bestie
@twitter_user 2)giving her a full spectrum CBD which makes her drool cuz of the taste but it's helping her 2 sleep w/out waking up gaging in pain. Times/things like this REALLY try my faith. Over 47% of cats will develop cancer. I wanna know why. She's so healthy otherwise which makes it worse
@twitter_user Medical marijuana, especially high CBD strains help some. I’ve used benzos to stop panic attacks in progress, emergency only. I also take a daily SNRI for depression. If the anxiety affects your sleep maybe tricyclic antidepressant. They cause drowsiness but aren’t habit forming.
@twitter_user That is the same type of insomnia I have. Insomnia isn't just struggling to fall asleep, it's getting restful sleep. I used to wake up roughly 5-10 times per night. I still wake up a couple times, but the combo CBD/THC has helped.
@twitter_user It’s a traditional herb that you burn like incense, helps babies sleep if they are bothered at night, I asked my dad to try burn it for me too but I still was wide awake @twitter_user..babies are still sleeping right now so it works for them I guess,I’ll try CBD oils rather
@twitter_user No, totally agree. But I know from people who use CBD for insomnia and when on chemo and they say it makes them quite sleepy. It might be the dosage
@twitter_user Cannabis oil without the THC, so completely legal here in the UK (and around the world), doesn't get you high, but a couple of drops under the tongue before bed and you'll sleep super well. Been taking it every night for three years now. I buy it in health food shops here.
@twitter_user Oh gawd this. A defining feature of my night routine is being both completely exhausted and having a mind so busy I can't sleep, making me anxious about it, making it harder to sleep, cue vicious cycle. I've started using CBD recently, and it's been really helping.
@twitter_user @twitter_user CBD soft gel pills help. 15 mg put me right to sleep. Also a weighted blanket
@twitter_user Have you tried CBD mate for your sleep?
@twitter_user CBD pills for sleep
@twitter_user np! im pretty sure the gummies are meant to be pretty good for cbd and that you can get vapes for it, cbd is defo nice for sleep ^v^!
@twitter_user *opens her trench* edibles, juices, low THC, high CBD, white rhino, lemon haze; insomnia or anxiety, take your pick brother!
@twitter_user Have you tried cbd oil @twitter_user will give you the best prices ever and you’ll 100% sleep through the night! It’s a game changer
@twitter_user Cbd oil can nudge me off to sleep. I also have an app that plays different soothing noises. Rain on windows makes me fall asleep.
@twitter_user @twitter_user @twitter_user I had been using the 12000 before I got furloughed, but after coming back my hours were cut and I just can’t afford it anymore, I have suffered with severe insomnia for as long as I can remember and I also suffer with anxiety/panic attacks, it really does help both
@twitter_user Have used CBD oils for a while and now CBD patches that have really helped me. Also cannabis in edibles at night to help me sleep. If you do want to try it you want a strain with high CBD and quite low THC.
@twitter_user I tried oil made from special high cbd medical cannabis, it made my body limp and couldn't sleep at all so didn't make me feel better.
@twitter_user seeing a GP for sleep difficulties is a NO!!!!! Try CBD
@twitter_user @twitter_user @twitter_user @twitter_user Any good? Does it help to get to sleep?
@twitter_user Also cbd gummies or oil seem to help me sleep better! Idk if it’s placebo or really working but was worth the shot for me
@twitter_user @twitter_user For me, THC+CBD does not lessen the pain when I am awake, but it does help me sleep (&amp; that's not nothing). Trouble is, when I'm awake, it makes me dull, stupid &amp; unfocused, almost as bad as the pain itself in terms of being able to function. But THC/CBD for pain control is...
@twitter_user They are the worst! I really make sure I don't have any sugar a few hours before bed and some CBD a half hour before I go to sleep has l been helping me a lot.
@twitter_user Chronic insomnia? Sorry to hear that. CBD works wonders for me for sleep. Sometimes the fibromyalgia wins out (like now) but I'll usually sleep 7 to 8 hours.
@twitter_user @twitter_user Exercise on my cubii. CBD I take for arthritis &amp; joint pain. It relaxes, also. Work: I work on backlog plus I make money. That calms me. Sometimes, a glass or 2 of wine. Getting enough sleep, which may include a half hour daytime nap. I wake up refreshed. Occasional meditation
@twitter_user Husband gets straight CBD for arthritis pain &amp; it helps immensely with sleep. He sees an MD who practices mainly with Cannibis. We are purchasing gel caps. Annual visit with doc (tele) &amp; we buy from one supplier that we are registered with.
@twitter_user @twitter_user @twitter_user @twitter_user I can stop, if you use AM30OFF. Then I’ll only mention it once a week and we will both sleep so much better than before 😂
@twitter_user Won't she sleep at CBD?
@twitter_user @twitter_user I was never a huge smoker, but lately I've found some difficulties to find sleep at night, and sometimes, CBD oil is helping me a lot (trying not to get them every night to not get used to it, and depend on it everyday)
@twitter_user @twitter_user hope you get it sorted. maybe try melatonin, magnesium, or cbd - all have worked for me. and if none of those work, a sleep aid
@twitter_user @twitter_user @twitter_user I will give you summat to mek you sleep pal 👊🤣
@twitter_user When my sister-in-law was living with us, I used to vape some CBD oil. Helped with my anxiety. My wife did it too, and it helped her sleep (she has a difficult time falling asleep), her knee pain &amp; with her anxiety. It's good stuff and I'd use gummies daily if they were cheaper
@twitter_user CBD has worked wonders for me. Gummies for sleep/relaxing and the balms and oils for muscle pain and such. Highly recommend girl
@twitter_user Have just bought myself a few months supply of CBD. I'll let you know if it helps the insomnia at all.
@twitter_user @twitter_user @twitter_user @twitter_user @twitter_user I'm going to plead with my PM doc to switch me over to a dose Fentanyl, had it back on 1995. I suck at taking pills as directed bcuz of my wacky sleep schedule w/ ER and IR meds (once a days works great for some reason😂) CBD 25+ (strength based on body weight and BMI) helps.
@twitter_user I don't smoke it myself, but I do use cbd with some thc oils. I use it as a sleep aid and for pain.
@twitter_user I love it. So much better for you than toxic alcohol, and you don't ever have to smoke it with oils, drinks &amp; edibles available. CBD is the only thing that touches my migraines. And having a drink leaves you relaxed instead of impaired. Best sleep &amp; no hangover.
@twitter_user After 8 Years of Pain Meds, oxy, morphine, Valium, Cyclobenzaprine, Cymbalta, Naproxen and doing only “as prescribed”, I needed to get off the Meds, I did by doing CBD’s and Very Low dose of THC got rid of my sleep meds!
@twitter_user My partner use it to help her sleep and says there are some strains that are trippier than others. She uses the ones that are less trippy (less THC, more CBD) because the others keep her up. Perhaps the same could apply to you?
@twitter_user @twitter_user Certainly recommend tried for 1st time last month due to poor quality sleep, major improvement noticed within days 👍
@twitter_user @twitter_user @twitter_user You need to have a little bit of THC, but not much. Certainly not enough to produce the “high” associated with marijuana. I know. I used one of these products last night. Didn’t get high. Got the sleep/relaxing effect associated with CBD. In no way is it a scam.
@twitter_user @twitter_user @twitter_user @twitter_user Not sure mate but love stuff. It helps with sleep anxiety and stress. Hope your well.
@twitter_user @twitter_user I’d like to use to help with my anxiety and to help with my sleep ( I have sleep apnea) but can’t afford it sadly
@twitter_user @twitter_user I could benefit from better sleep. I have a weird health condition where I can’t tolerate SSRIs/SNRIs, so I need alternatives. My dad and I’ve both had success with L-theanine for anxiety. I guess I’ll try the CBD for sleep. Thanks!
@twitter_user Omg… how was it? That gives me a panic attack just thinking about it. I can’t do edibles. I found a 2mg thc/6mg cbd and it’s perfect to go to sleep to.
@twitter_user TV on and CBD oil ingested. And still I'm restless. I haven't had a good night's sleep in... about 3.5 years.
@twitter_user CBD is empirically the most effective in general though CBTI didn’t help my insomnia much (otoh I think it’s intractable)
@twitter_user Do you live in a state that has legalized weed? It helps for depression and, especially, PTSD and sleep. YMMV, but I hope I don’t ever have to live without it again because, after many years of unsuccess with other treatment, it was the first &amp; only thing that’s helped. CBD, too
@twitter_user Bette, I take a dropper of pure organic #THC with #CBD mix (10 mg of THC) to help me sleep. I sleep through the night. (I had sleep problems prior.) THC studies show it helps flush Alzheimer’s plaque from the brain.
@twitter_user @twitter_user Yes absolutely!! I have had chronic arthritic pains for years, knee pain and sleep issues, bought the 12,000mg oil from @twitter_user and @twitter_user and its all gone and sleep for 8hrs solid
@twitter_user @twitter_user I'll let you know! Have been happily using CBD oil for sleep and pain. It's been helpful.
@twitter_user A2: Since testing @twitter_user CBD Hemp Oil the night time dosage helps me get a FULL restful sleep, aiding in my recovery and preparing me for the next day. #BibChat
@twitter_user I give my husky CBD treats and he loves it. I don't use it for separation anxiety but to help him sleep :)
@twitter_user @twitter_user @twitter_user @twitter_user CBD puts my ass to sleep.
@twitter_user @twitter_user Not even with your sleep
@twitter_user question for ya on CBD...my wife is having sleep issues (waking up mid-night with anxiety), have you found better sleep habits while using CBDs? And do you have any recommended companies to look at? DM me if you prefer. Thanks in advance.
@twitter_user @twitter_user Nice you should try it. I go to the pot store in my town and ask for the best CBD to help sleep
@twitter_user @twitter_user I swear by CBD gummies for sleep. They are the only thing that works for me. I take the strongest I can but if you go into a decent shop, they'll help you find what works.
@twitter_user Melatonin does help you sleep but dam it gives you some weird ass dreams. I haven’t mixed it with CBD but THC maybe and it was Eddie Bravo /Tony Ferguson mash up that has me in an ankle lock I was yelling stop Tony Bravo Stop
@twitter_user Hey! Have you thought about trying CBD to enhance your quality of sleep? Feel free to come check out our page!
@twitter_user @twitter_user CBD tincture changed my deep sleep ability 10 fold. I highly recommend checking one out. I use the chill CBD/THC 1:1 from GreenRevolution. I have never been a cannabis user but this tincture really helps.
@twitter_user I find a combo of CBD and thc really does help with both pain and inflammation! And I sleep like a baby...this has been my saving grace since polymyalgia rheumatica diagnosis.
@twitter_user I grow my own and make salve for painful joints. Buy CBD and Thc at store so I know dosage. Used for medicinal purposes - inflammation , pain and sleep.
@twitter_user @twitter_user If no CBD take a hot shower, drink some chamomile tea watch a comedy movie and or sleep
@twitter_user Sorry. I go through dead to world sleep for 3 wks and 1 wk of miserable. Never thought about the moon. Makes sense. What tincture and flower for sleep. CBD?
@twitter_user There is some evidence that weighted blankets can reduce insomnia and reduce the severity of some mental health issues, but like CBD a lot of this is overblown by advocates. Unlike supplements, though, weighted blankets are benign if they don't provide symptomatic relief.
@twitter_user yo big fella, six time conker guy here. Been having trouble sleeping and have just been using the electric lettuce to help. What cbd product in the urbal active line do you use for good sleep 😴💤
@twitter_user Is that safe? If you need to sleep I recommend cardio, yoga, deep breathing exercises and CBD.
@twitter_user I’ll second the CBD. Exercise and gardening can help me, but been using CBD for sleep and hip pain, and sleep comes from lowered anxiety
@twitter_user Thinking it's just me til I read others! CBD and homeopathic remedies to sleep.
@twitter_user I know everybody responds differently, but the CBD vape pens have done wonders for my anxiety. I can actually sleep at night and get some stuff done. Good luck and I hope the best for you!
@twitter_user Do a sleep study and eliminate apnea and sleep disorders as an issue, if you fall asleep just fine but can't get rested. If your mind is just whirring away, maybe CBD might be something to look into, assuming it's legal where you live?
@twitter_user @twitter_user Maybe it was CBD and she uses it to help her sleep? I know I do.
@twitter_user I pray I do. 70% are about legit concerns, and the other 30% are things that are getting snowballed in my head. I literally have had to smoke some CBD or drink just to cool my mind down enough to try to go to sleep.
@twitter_user On an unrelated related note, don't sleep on the CBD gummies my dude. I've used them for joint pain relief and they've kept this old body in action haha
@twitter_user CBD oil helped me sleep. Some of the deepest sleep I’ve had
@twitter_user @twitter_user Sativa is definitely not for sleep. That would be indica. Edibles are great for sleep but most people believe that CBD is for pain and sleep etc which is true but...the CBD is activated fully by THC. Look for edibles that have a ratio of BOTH. 1:1 eg. 5:1 etc
@twitter_user @twitter_user Not sure how you feel about weed, but it stops the vibrations and helps me sleep. You could try CBD gummies as well.
@twitter_user Smoking cbd Weed and lack of sleep I guess
@twitter_user @twitter_user @twitter_user I think it's not going to work for everyone, that's important to bear in mind. I've spoken to people with very severe chronic pain who get by with CBD only during the day and a higher-THC oil for sleep.
@twitter_user I know that feeling. Maybe try listening to some calming sounds or some super chill music. I know CBD also helps me relax when I’m unable to sleep.
@twitter_user You lost me with Fox News. I have fibromyalgia and cbd doesn’t even touch my pain. RSO and Delta 8 gummies do but you will be stoned. It’s great for sleep and basically, you don’t care about the pain when they’re in your system.
@twitter_user @twitter_user @twitter_user @twitter_user Because the body metabolizes the cannabinoids through the liver instead of lungs and therefore much slower they’ll degrade into CBD and CBG in my system and put me to sleep before the proper amount of millies gets me to Valhalla.
@twitter_user I swear my name isn't Karen, but have you tried CBD oil? My daughter uses it for anxiety and I use a topical creme for arthritis. Even just the small amount on my wrist once a day helps me sleep really well.
@twitter_user Are you okay with CBD oil for sleep?
@twitter_user Panic attacks are no joke. I have had it.. I had them 24/7 for 2 months which caused sleep deprivation and brought me to becoming suicidal so I know. All because the doctors did nothing to help. It’s awful. Have you tried meditating? Lavender capsules? CBD?
@twitter_user Ugh. It isn’t a cure that’s for sure, but the carbs def make things worse. Hope you find something that helps - CBD oil has made a notable difference to my sleep.
@twitter_user Absolute bullshit Chuck. Chose to stay in on Thursday night, obviously needed a lil kick to sleep so I hit the dispo. Wasn’t paying attention ordering online and absolutely ordered CBD on accident. Gotta say tho, been sleeping great
@twitter_user D8 helps a lot, i've been using 1:1 cbd tinctures, the insomnia is just the worst part. remember to shower (it produces dopamine) eat even if you don't want to, and get what sleep you can. only you know what's best for you. if they were helping, try again..?
@twitter_user @twitter_user We have a 14 year old Labrador who has recently changed her wake-up time from 7 am to 4 or 5. Once we let her out, she goes back to bed. We’ve started her on CBD chews which have helped her anxiety. We do an evening walk around 9:30 pm. Any pointers for getting her to sleep in?
@twitter_user Charlottes Web CBD is very helpful for pain, sleep, and anxiety. I recommended it to my Mom and now she sleeps like a baby.
@twitter_user @twitter_user @twitter_user @twitter_user I have been using full spectrum CBD oil Charlottes Webb from CW Hemp. Tramadol doesn’t help much anymore &amp; stops after 4hrs. The oil has helped numb the bladder nerves &amp; I can sleep 10hrs without using the bathroom every hour. No spasms, cold sweats, urgency or pain.
@twitter_user Can’t Sleep? We have two options. It takes about TWO-WEEKS to absorb into your system. Be consistent consume daily &amp; 20 mins. before going to bed. CBD free education and purchase @ https://external_URL #cbdoil #cbdlife #cbdfitness #cbdheal #hemp #cannabidiol #insomnia https://external_URL
@twitter_user Sleep cuddling my pet who never leaves my side when I’m not well CBD and watching my favorite show or movie of what inspires me. Tell at least one person and if it was a trigger like sleep let them get on my case like bad idea don’t test limits with that again.
@twitter_user Some, possibly. Not those that break through during illness/fever, and I just had to lower my Briviact dosage by half ‘coz my body isn’t tolerating it well (bleeding gums, dirsupted sleep, angioedema). I’ll be adding in CBD soon. Nothing else left to try.
@twitter_user It’s unfortunate your state has not legalized marijuana. I take edibles (gummies or drops) to help with sleep when needed. Never feel like crap in the morning. CBD oil is legal in Texas. You could try that.
@twitter_user I used to sleep like crap but CBD and Zzzz from NyQuil put me down pretty easy and for a good amount of time. Also sleep videos on YouTube. Working night shift, my sleep patterns are all jacked up.
@twitter_user Not enough! I have been off all narcotics for pain since starting CBD. But I've been smoking since 1981. My husband died 1980 and I didn't sleep for over a year.
@twitter_user What kind of info? My mom uses sublingual cbd drops for insomnia and pain. It seems to help with the insomnia; probably not much with pain. She has a medical marijuana card, so she also uses products w/THC, which I think help more.
@twitter_user Ah dang... I hope you can find another solution that will help you. I'm not sure nsaids really help with pain for me but I take em anyway , maybe it's preventing things from getting worse idk so better to be safe ??? I've heard good things about CBD? Mostly for headaches I sleep.
@twitter_user 1. Never let the THC to CBD daily intake ratio get too whacky. Try and keep it 50/50 as nature intended before prohibition intervened and THC % skyrocketed. 2. Don’t bludgeon yourself to sleep with THC, use it as a calming tool so your brain lets you drift off naturally.
@twitter_user 1. Never let the THC to CBD daily intake ratio get too whacky. Try and keep it 50/50 as nature intended before prohibition intervened and THC % skyrocketed. 2. Don’t bludgeon yourself to sleep with THC, use it as a calming tool so your brain lets you drift off naturally.
@twitter_user @twitter_user And GP’s can prescribe. Get a BIG bottle one dose for Miss 7 one for exhausted Mummy. I use medicinal CBD oil. Best trouble free sleep &amp; good pain management but you do need a prescribing GP &amp; it’s expensive
@twitter_user @twitter_user It’s interesting, as I find CBD gives me an energy boost, but I have real trouble sleeping on it, others get better sleep. THC doesn’t thankfully get me too stoned. I find it to be way better. Edibles do get me stoned a little though.
@twitter_user @twitter_user Yeah that's exactly my reasons to buy CBD for inflammation and sleep deprivation.
@twitter_user @twitter_user I took melatonin for a long time and eventually it stopped working. Same for my partner. I think my body just became kinda immune to it. That's why the CBD gummies are a big deal for me because they help me fall asleep without taking chemically engineered sleep aids
@twitter_user Love it love CBD works so well for me with sleep anxiety and back pain 👍 think I need to purchase some not had it for ages 🤦‍♀️
@twitter_user I’m going to invest into CBD oil myself to help with my sleep.
@twitter_user Used CBD oil and melatonin for a few months while quite anxious. Found meditation more recently to be very helpful! Check out Tara Brach. She has a sleep one, and her mindfulness series has changed my life.
@twitter_user Cbd and thc help me with sleep. I’m gonna start magnesium soon. Also, electrolytes have helped with a bunch of different things. I add a packet to my water and start on it first thing in the morning. My new symptom this week is leg pain.
@twitter_user I take CBD oil before bed and I find it makes me sleep more soundly and I feel more rested in the morning! I’m still the furthest thing from a morning person but it does help 😅
@twitter_user cbd really needs the entourage effect from thc and terpenes to be really effective (thc also helps most ppl w sleep) like, thc + cbd is the shit for all kinds of medical issues, but I have my doubts about pure cbd that is so popular.
@twitter_user @twitter_user I need the THC to stimulate my adrenal glands and give me energy. CBD is only for sleep support and relaxation.
@twitter_user Yes, CBD will ease pain, and help with sleep, without the high of THC. This is based on my experience of 40 years of cannabis use.
@twitter_user @twitter_user Iv been using it a few months now and tbh there’s not much need for thc, I’m fairly stoned after 3 to 4 joints, I don’t miss the thc at all. Better sleep, dreaming again, next day I’m fresher then thc bud
@twitter_user I smoke bud for pain relief, stress and relaxation so I can sleep at night, half the country self medicating with THC and CBD, it's the ones doing the class A you need to watch, he is a nob jockey.
@twitter_user The combo of the thunder shirt and CBD oil helped my big brother that's OTRB now. I don't mind thunder. Mom put thunder sounds on to sleep to when I was a baby so maybe that's why.
@twitter_user @twitter_user I make my own brownies (blonde brownie mix from TJ’s ) 2-1 CBD to THC . Best sleep I’ve had in 30 yrs. started 5 yrs ago after cancer treatments sleep was nearly impossible then. Now no prob . None of the bad side effects of prescription drugs
@twitter_user @twitter_user @twitter_user @twitter_user @twitter_user Yeah if you proc a sleep one of them you will get like a 5min sleep
@twitter_user It helps people with many medical issues. CBD helps me with sleep. Its expensive but it works for me.
@twitter_user I’m using 1:1 cbd/thc 10mg each. Great results with less inflammation, better sleep, pain reduction, lowered stress levels. Better sleep means less night carb noshing.
@twitter_user @twitter_user y’all sleep
@twitter_user @twitter_user what's the % of CBD/THC in this? I've not had a night's sleep in years...
@twitter_user @twitter_user CBD is an over glorified natural anti inflammatory. It might help some people sleep, especially if you get headaches, but unless you eat a solid amount ($$$$) you really arent going to feel drowsy from it.
@twitter_user I’ve had issues with sleeping since I was really little and I’ve used melatonin to sleep and recently I’ve been using a cbd sleep aid, I’m really sorry your dad is like that :(
@twitter_user @twitter_user @twitter_user I’ve been using cbd since I was diagnosed 3 years ago and it works for me. I normally sleep really well.
@twitter_user I’ve used CBN patches to help me sleep, along with many different strains with CBD and limonene to keep my spirits high 🥰
@twitter_user 😂😂😂😂lmao,,,just go sleep bro😂
@twitter_user I wonder what it’s like to sleep like a square
@twitter_user @twitter_user 14 stone just under. Need for sleep and anxiety. With 1 best for me ? And will purchase
@twitter_user Received my silver oil a couple of days ago &amp; my golly, 2 excellent nights sleep so far. Ready for celebrating the Platinum Jubilee without feeling exhausted for a change. Thank you CBD Brothers
@twitter_user @twitter_user Is there a CBD product that can help with sleep?
@twitter_user avoid sleeping on your back as much as you can and dont eat a lot/exercise 2 hours before you go to sleep. and if the source of it is from anxiety then maybe something like CBD gummies before bed will help put you in a deeper sleep.
@twitter_user You know what makes me sleep at night…. CBD SLEEP OIL 🤣
@twitter_user Menthol did seem to work this am. I'll use some more and see if it continues. Gor 2nd shot, so that CBD is hopefully going to help me sleep tonight.
@twitter_user i mean i have gone months - weeks - and a full year without even thinking about it before like my body genuinely doesn't even think about it ever, i just use CBD when i have bad anxiety or insomnia and then social situations and that's it really
@twitter_user He sleep
@twitter_user Being a vampire for 50 years I must try CBD now as a sleep aid. Life of a musician is a life of no sleep. Hope it works for you.
@twitter_user @twitter_user It’s not unpleasant I just wasn’t using it to get stoned. Someone else suggested cbd first and I’m going to check that out because the thc seems unnecessary as a sleep aid
@twitter_user Have a spoon of black seed oil ( Nigella sativa ) twice a day warm drinks with honey &amp; lemon sweat it out sleep it out relax eat good hot food
@twitter_user CBD can provide relief without having to take any pills. Help with pain and relax for better sleep
@twitter_user Body pillow and sleep cbd Charlotte‘s Web gummy’s!! We sell em at the herbal vitamin shop! I can ship em♥️
@twitter_user @twitter_user CBD will rock you to sleep better than the science project you're ingesting. You wake up good to go too.
@twitter_user CBD doesn't do much for gor sleep. Delta 8. Totally different
@twitter_user Specifically for sleep, CBD with CBN! Let us know if you'd like to try ours - I'll send you over a promo code
@twitter_user Congrats Liz!! I'm trying all anew. I'm taking some CBD &amp; Meletonin tablets for sleep. They don't seem to go well with alcohol. Trying to get the right dose of CBD.
@twitter_user You don’t know about the glories of CBD?! Well shit. You can buy it online now a days. Just 10+ mg of it can calm anxiety and help cure insomnia. I use it when I’m taking a break from smoking. I haven’t had much anxiety since. Get a vial of it for like 40$
@twitter_user Spent my birthday on Thursday fighting a headache / migraine (never been diagnosed with migraines) extra strength Tylenol, CBD pills, bunch of extra sleep and it's still just under the surface 2 days later waiting for me to do something strenuous and come roaring back. Good luck!
@twitter_user @twitter_user Anxiety and I don’t sleep well at all anymore.
@twitter_user Some of my best sleep comes from using CBD oil but that's not always an option for people lol. I also fall asleep with a fan on and a show with low volume and with the contrast and brightness turned down all the way because I need the noise of talking, used to fall asleep to
@twitter_user It might work better if she has a little THC with the CBD. Apparently, in order for the CBD to work properly, it needs a bit. Also, how many mg per day? A 1:1 might work, but she should start off with a lower dose until she knows how she'll react. And indica is better for sleep.
@twitter_user @twitter_user @twitter_user I did find that this formulation works- sort of? But it also seems to make a lot of folks quite groggy so you may want to start at a lower dose than just THC. I couldn’t find a dose that gave me great sleep but allowed me to feel good the next day. THC &amp; CBD together were easier
@twitter_user I suffered from sleep issues for years. I could fall sleep, but not stay asleep. Tried melatonin, it did not help, and gave me a sleep hangover the next day. I've been taking 300mg of CBD oil at bedtime the past couple years, usually sleep thru the night, no sleep hangover.
@twitter_user I’ve heard good things about people using melatonin as a sleep aid as it’s naturally occurring in the body you could also check out something like CBD gummies etc if you’re into that
@twitter_user Wonderful to see! My wife and better half has been fighting MS for almost 30 years and the last 3-4 with cannabis oil. No more N-saids for her as well as improved sleep and quality of life. Patients need to become less than anecdotes and seen more as living results.
@twitter_user I use oil every night before bed. I had to stop using Canna Farms oil because after I got a new batch, it started keeping me up instead of helping me sleep. I switched to Spectrum’s indica oil for night which is very sedating and use just CFs oil for daytime use now.
@twitter_user Got High Grade Medical and recreational Marijuana Sativa and Indica strains. Cannabis Oil and Edibles FOR SALE These Strains helps people with the following: Insomnia,Cancer, Anxiety., pains, stress, epilepsy, tumour, shallow blindness, seizures. Are you interested in trying it. https://external_URL
@twitter_user I had 80mg of CBD gummies. Almost pure CBD. So blessed had the best dreams and sleep ever.
@twitter_user i’m pretty sure i’d die if i did that. 🙈 i’m so sensitive to thc. the majority cbd product i take to help me sleep w/spine &amp; nerve damage legitimately gets me high from the minuscule amount of thc. 😳
@twitter_user @twitter_user @twitter_user I tried CBD in my vape thingy. It claimed to be flavourless on the bottle, but it tasted like poison and put me right off. You'd think with all the antidepressants, antipsychotics and morphine I'm on, that sleep wouldn't be an issue, but I just can't switch off 😕
@twitter_user Gotcha. I often use cbd oil or a cbd stick for joint pains of cramps and it does a decent job at alleviating the discomfort. Cbd/thc gummies are a great sleep aid, but I get the homemade so the dosage isn't always accurate 😳
@twitter_user @twitter_user Ambien here. Always had sleeping issues. Some people sleep walk with it and eat food although most people don’t. Unisom and cbd does nothing for me.
@twitter_user CBD, weighted blanket, sleep mask
@twitter_user You not alone bro. Memory is fickle. It changes based on mood/overall mental health, sleep pattern and diet/exercise. Look at those three areas and figure out where you need to tweak. If all fails, try some CBD 😂
@twitter_user Ahhh I see. That sucks! CBD works so well for me. I’m sorry lady. Did you talk to @twitter_user ? She has found great peaceful sleep using only supplements and I can’t remember her combo off the top of my head.
@twitter_user so approx 15mgs of CBD. You should take a whole one, because it's just CBD. Give it about an hour to have some effect, do all the usual prepare to sleep things and if all else fails, get a gummy that's got some THC. 10 mgs tends to work for me.
@twitter_user Have you tried CBD oil Carla?? I use Supreme CBD and it really helps my quality of sleep
@twitter_user Thank you 😭 it's really shit. I used to also struggle to fall asleep so now I'm taking cbd things which pute me to sleep in like 10 MINS but now I'm waking up at ungodly hours. ALSO PLEASE TELL ME EVERYTHING ABOUT YOUR NEW PLACE AND JOB AND HOW YOU'RE SETTLING AND PEEVES
@twitter_user Check our Shell Shock CBD on IG. They have products for sleep that work for me. 🔫❤️🇺🇸
@twitter_user HempBombs .com . Using combo of Max Chill and CBD Oil in the Dropper . Amazing results for myself . Best sleep in a while .
@twitter_user I'll have to add to morning stack. I've been taking 4grams at night before bed. Apigenin and magnesium with cbd helps with lingering seasonal insomnia and promotes a deep sleep. Morning is coffee and l-theanine.
@twitter_user sleep with CBD patch or just take some CBD capsules/droppers. i stopped smoking cigs by smoking CBD 😂
@twitter_user Like everything else CBD affects different people differently. Sounds like you didn't sleep well. D:
@twitter_user I love #cbd 💚💚💚 It is amazing!!! Helps with anxiety, sleep, skin redness, overall vibes.
@twitter_user As a 'was' chronic migraine sufferer, I'll say one thing CBD. Of course vitamins minerals, all help. More sleep exercise and walk away from stressful situations. But cbd alleviated migraine. I wish I had known thirty years ago about the human cannabinoid system.
@twitter_user Suuuucks! You deserve good sleep. If you want unsolicited medical advice, my wife says cutting caffeine really helped with her RLS. Also CBD (is an untested catch-all but) can help you sleep better.
@twitter_user @twitter_user Have you tried CBD oil? I have been using it for anxiety and sleep it has been working wonders.
@twitter_user CBN oil is an effective sleep inducer. Combine with CBG to obtain what is called the *entourage effect* where both oils work synergistically.
@twitter_user CBD oil has even been used to safely treat insomnia and anxiety in children with post-traumatic stress disorder
@twitter_user @twitter_user Meanwhile..... CBG Patented to treat mood disorders! As if everyone doesn't know Cannabis recuces anxiety, boosts mood, appetitite, improves sleep, ***reduces pain &amp; inflammation***, makes life BEARABLE! https://external_URL https://external_URL
@twitter_user I recently started using this. Two capsules at night, along with my CBD oil. I'm definitely relaxed. Insomnia's the pits! https://external_URL
@twitter_user @twitter_user For me sleep is amazing so recovery is great anxiety is non existent and I first started taking it for a debilitating injury which required strong meds from doc thii oh s gave me just as good relief but without the side effects
@twitter_user Program on BBC right now about using CBD oil for a sleep aid!!! Easy ways to live well, check it out.
@twitter_user Yup. CBD gummies to help me get to sleep.
@twitter_user I hope it gets better soon. I'm not sure how you feel about it, or what state you're in, but an Indica could help. If you're in an illegal state CBD works wonders for almost everything, including sleep.
@twitter_user @twitter_user I second this. CBD big help when that insomnia creeps in
@twitter_user Can't stop thinking about your sleep issue and feel bad for u. Have u tried CBD oil? I've heard you say that you tried lots of things just curious about this one. Tg
@twitter_user Ugh, we feel you on this. Sleep is always the key! Have you tried CBD for the post recovery pains?
@twitter_user @twitter_user Have you tried anything with CBD + CBN for sleep?
@twitter_user Cbd isn't a sleep aid, it lacks the psychoactive part of cannibis...
@twitter_user I take cbd gummies and they always put me right to sleep. I also vape cbd during the winter when my back is hurting really bad and it keep the pain under coltrolt
@twitter_user Ibuprofen x2, CBD oil and sleep in complete darkness. I usually wake up 6 hours later all good. Had one yesterday after work, woke up at 1am and was like cool, back to bed I guess? 😆
@twitter_user Perhaps look into cannabis treatment. Lots of people have heard about CBD, but few know of CBN for sleep &amp; CBG which is like a stronger, better CBD. It’s worth looking into. It’s helped me a lot with my insomnia and PTSD
@twitter_user CBD is what helps my anxiety most times and calms me down. I use it for sleep and relaxation and pain management. However, I also have a medical marijuana card (not recreational in each state here sadly) to get the “good stuff” that actually helps me much better.
@twitter_user I really don’t like taking pharmaceuticals unless I absolutely have to. Have you tried “natural” substances like CBD/cannabis though? I have a friend who swears by ambien but she never seems well rested. Reading a book puts me to sleep in 10 minutes.
@twitter_user It supposedly has less stuff that causes cancer. He should try vaping cbd oil. Helps me a little with sleep.
@twitter_user @twitter_user I CBD tinctures where I take a couple drops under the tongue. I have a daytime one (chamomile flavored) I sometimes take to stay focused and on point and then a nighttime one to sleep like a baby when I'm restless. It's amazing!
@twitter_user CBD oil with a tiny bit of THC is also wonderful for sleeping. Most restful sleep I have had in years! Also an anti inflammatory.
@twitter_user Cheri, if available try using an oil (tastes awful)much better then vaping in my opinion. I’m using an Indica strain 1:1 , 17.5 mg of THC and CBD sleep like a baby and it got me off three prescription medications. Glad to hear you got a good night sleep.
@twitter_user I had bad sleep patterns when I first went on chemo. I tried CBD oil and it really helped.
@twitter_user @twitter_user @twitter_user @twitter_user @twitter_user @twitter_user @twitter_user @twitter_user @twitter_user @twitter_user @twitter_user @twitter_user @twitter_user @twitter_user @twitter_user @twitter_user @twitter_user @twitter_user @twitter_user @twitter_user @twitter_user I use cbd as well. It doesn’t help my insomnia, however it quiets my brain from the never ending worrying…
@twitter_user Water soluble CBD is a great ingredient, it has pain relief properties and a calming senstation. If you are looking for something to promote sleep and relaxation, water soluble CBN or CBG is my preference!
@twitter_user CBD gummies bro!!!! Changed thee sleep game for me or straight weed gummies if you ain’t worried about Johnny law or getting tested
@twitter_user Ashwagandha capsules, CBD oil and sleep x
@twitter_user @twitter_user CBD didn’t help our pups. This is the 3rd night &amp; 2nd weekend in Tucson. I hope they use it all up tonight so it is quiet tomorrow. I’m going to try Benadryl next time. Worked great on my pit’s hives and made him sleep. Don’t know why I hadn’t thought to try it on my doggos.
@twitter_user They tell me I need less sleep now. I tell them I’m exhausted. Your schedule sounds like mine. I suggest some “alternate options”. No, not Leroy behind 7-11. I’m having improved success with CBD oil before bed.
@twitter_user what cbd oil are you using mate interested in it to see if it will help me witb the sleep
@twitter_user Basically letting players know there will be no issue with use throught MLB level. They can try that CBD sleep oil now.🤭
@twitter_user I have insomnia. I have a fucking gnome on my shoulder when I go to bed who hits me in the head when I try to sleep. This said, has CBD oil helped me a fuckton. Either as a lab oil or vape.
@twitter_user @twitter_user @twitter_user @twitter_user I would to win some oil, I have arthritis in both my knees and a degenerative condition in my lower back. Winning this would help with the pain during the day and help me sleep at night.🍀🤞
@twitter_user @twitter_user Been using Supreme for about 10 months. Sleep amazing and yes. Definitely helps with anxiety.
@twitter_user @twitter_user I use this to get a great nights sleep and reduce anxiety
@twitter_user @twitter_user Would like to try some bears to help me sleep. Not sure £50 is worth the gamble. Is there a sample to try?
@twitter_user She's got a lot of prescribed medication from her consultant. The cbd oil deffo helps (it's quite high strength) but sleep is still very interrupted by recuring nerve pain/burning
@twitter_user I have several customers that use CBD Oil for sleep and anxiety.
@twitter_user @twitter_user None of our full spectrum CBD products contain mood altering additives like melatonin or caffeine. Sleep support is induced by very high quality, organically sourced CBD and related cannabinoids.
@twitter_user Really insightful and a great listen!!! I started taking it as a suggestion for test anxiety when I was at college and it helped me sleep better as well. I convinced my father in law to try it and break the stigma associated with THC and he’s a fan of CBD now.
@twitter_user Been experimenting with different CBD oil. Seems to help some with sleep but not sure if its placebo effect.Seems to be relaxing even if im not actually sleeping more. If i find one that obviously makes a difference ill let you know.
@twitter_user @twitter_user @twitter_user @twitter_user I used to take it but find CBD oil suits me better. Cost was £18.50 ($24.39 approx) per month. The LDN Research Trust Facebook group and website may be able to advise where it's cheaper to purchase. Reduced pain, improved sleep, felt like I was heading towards a more normal me
@twitter_user It's true tho. Sleep changes everything. I sleep 8 to 10 hours a night and I break down without it. Have you tried CBD or pot?
@twitter_user It def helps. My weird work hours make sleep damn near impossible. Try CBD and a sleep mask. It should help.
@twitter_user @twitter_user Thanks, Cindy. I really appreciate it. I hope the CBD helps you sleep!
@twitter_user @twitter_user THC and CBD oil got me through a very painful car accident injury and cervical surgery for same without a great amount of painkillers. CBD helped inflammation and THC helped pain and sleep. I still take both occasionally, as needed for ongoing effects.
@twitter_user jhb cbd corner kruis and Helen Joseph can we have update since last week because saw saw the guy who sleep on the street trying to open
@twitter_user @twitter_user The one that worked best was the standard “stoner” stuff — a good indica tempered with a lot of CBD. It would put me in a deeply relaxed, pain-free sleep. It’s similar to what benzos do but without the addiction.
@twitter_user I am a 72 year old woman that has never smoked. I have trouble getting to and staying asleep. I regularly use CBD gummies with a small amount of THC. I do not get high—I do sleep. The freedom to go to a dispensary and buy my sleep aids is not a freedom I want to lose.
@twitter_user CBD is pretty much just the part of weed that calms/relaxes you so theoretically should help you sleep longer
@twitter_user I have tried CBD oil, it does nothing for me unfortunately. Nothing works, I take Zopiclone which knocks me out but still doesn't help me sleep for long.
@twitter_user Try @twitter_user Clint it’s amazing for sleep
@twitter_user I kicked a drinking-to-sleep habit by trying a CBD tincture. I too have problems with overthinking and anxiety and that stuff really quiets the part of my mind that won't stop working.
@twitter_user Sent this to my son just now. Somebody recommended CBD to him at his college as a sleep aid, I let him know it can lead to liver damage. Plenty of safer sleep aid alternatives out there.
@twitter_user Yo check out this cbd sleep tincture that my girl and I been using and it's been working wonders
@twitter_user yesssssss CBD is the other thing that helps me sleep
@twitter_user @twitter_user @twitter_user Our family sleep like a baby with organic water soluble CBD oil!
@twitter_user I do a CBD tincture before bed - only thing helping me through the pandemic insomnia
@twitter_user My sleep aid after a performance enhanced weekend of studying in university was always a salad of purple kush and cannatonic. Put me right to bed, got rid of the jitters, and I told myself cbd would help me remember more! Definitely a great idea!!
@twitter_user Hey Collen! Hace you tried CBD oil? I'm using it for my anxiety and insomnia and it's working just fine. Maybe you can try it. Xoxo 🇦🇷
@twitter_user I’m sure you’ve tried just about everything but if you’re open to cbd I would try it, it has been a lifesaver for my sleep and my stress ❤️ I hope you find some relief soon. If you want suggestions on brands I’m happy to do that
@twitter_user Restless legs can sometimes be helped by consuming more potassium! That’s what helps mine (although I’m not pregnant) Bananas in smoothies or with breakfast can help! Also have you tried CBD for sleep?
@twitter_user i take melatonin and cbd before bed and i’m out like a light. also having a warm cup of sleepy time tea gets me in a cozy mindset. trying to have a somewhat consistent sleep schedule helps a lot too
@twitter_user THC/CBD helped my insomnia immensely. It's about the only thing I found that helps me sleep.
@twitter_user @twitter_user It might help you fall asleep but I'm pretty sure it prevents you from entering REM sleep cycles. Maybe CBD would be a better alternative ?
@twitter_user Cannabidiol. It's an oil used for a wide variety of things like pain, anxiety, drug withdrawal, insomnia and others. The results seem very positive AND it's 100% legal and will not get you high. Very interesting research; if you have time, read up on it and see what you think!
@twitter_user @twitter_user If your sleep is that shitty, consider: -6mg Melatonin, 30 minutes before bed -5mg edible, indica dominant strain and/or high CBD content -nasal decongestant (e.g., Afrin) -stop drinking caffeine/taurine by 3pm every day -get rid of all blue light sources in your bedroom
@twitter_user When we're upset about something that's when they're the worst. The attention isn't on them. They can't handle that. Try some tea maybe. You need some sleep. A bath might relax you. What about CBD. That should help.
@twitter_user @twitter_user @twitter_user So sorry to hear this. I hope you recover quickly &amp; beat the cancer. Get edibles. At least 2:1 CBD:THC. The CBD helps with the pain. Indica is better for pain/sleep. Sativa doesn't make one as sleepy so better when you have things to do during the day. Not as good vs pain.
@twitter_user She's a cutie. She was rescue who had been neglected, yet she's really affectionate, cuddles like a human. I hope I will sleep, I'm adding in an extra dose of medication and CBD.
@twitter_user Its your brain catching up on missed REM sleep. Happens a lot to weed smokers who don't use CBD. Every so often i have crazy dreams and wake up feeling like it was real and its NORMAL, don't stress it.
@twitter_user Triggered by veggies I guess? Environment/moral reasons aside, I started eating more plant based &amp; lost 40 lbs, don't have the inflammation issues I used 2, can move &amp; sleep much better. Ppl r so dang grumpy lately.I only half joking think they should add CBD 2 the drinking water
@twitter_user Kava is far more a (mild) sedative/muscle relaxer than CBD. It tends to work a bit better if all you want to do is sleep.
@twitter_user @twitter_user @twitter_user @twitter_user @twitter_user @twitter_user @twitter_user @twitter_user @twitter_user @twitter_user @twitter_user @twitter_user @twitter_user @twitter_user @twitter_user @twitter_user Cbd oil is great for sleep by the way ladies - I’ve tried it! Zonked out like a good’un I did!!
@twitter_user @twitter_user @twitter_user @twitter_user @twitter_user @twitter_user I love how much you understand. I've tried CBD oil for sleep. It helped some but REALLY dried out my mouth.
@twitter_user CBD is good for sleep and calming anxiety. It's what I use and it works like a charm.
@twitter_user There are various things people try. I ended up starting Celexa for life stress. It was an instant game changer for me. For others- melatonin, CBD oil, meditation. And more. Sleep deprivation adds to the overall not coping well. It is so hard. Hope you find something that helps!!
@twitter_user None. I stopped them years ago. Fried my memory and gave me anorexia (side effect of topamax). Cbd and sleep. That’s how I control it.
@twitter_user $DAG, and diversifying into other tokens on @twitter_user's Layer 0 network, such as $CBD $LTX $ADS Dont sleep on the #Hypergraph @twitter_user
@twitter_user CBD for that good sleep, with a little mugwort, lavender, chamomile and roses...💚
@twitter_user My two sats of advice, if you really want to have a full deep sleep, try drops with CBD and melatonine. It helps a lot with insomnia and also relaxes the muscles as well.
@twitter_user @twitter_user Works awesome ( CBD) hopefully as it spreads price comes down / sleep great with it. Spread the word !! God Bless u and your family!
@twitter_user i take cbd when im injured great anti inflam stops you moving much in your sleep as well
@twitter_user I have the occasional bout of insomnia. The best thing I have found are these CBD gummies. Everyone I have let try them has gone on to buy their own. https://external_URL
@twitter_user CBD!!!!! Buy quality cbd not quantity tho it helps me sleep helps me relax and sorta soothes the restlessness of the withdraws. Hoping for the best for you!
@twitter_user Have a dance with Mary Jane, you'll sleep like a rock every night! If the thought of getting high bothers you then try CBD products, you'll sleep like a teenager!
@twitter_user Put my body through hell every day, that stuff works pretty well. Also CBD oil would work very well if it It’s muscular or affect your sleep. Good luck!
@twitter_user For those that have Parkinson’s disease, CBD could potentially help reduce tremors and pain while also helping promote sleep imagine if all these products are legalized around the world, a lot could possibly benefit
@twitter_user Have you tried cannabis oil? I buy cannabis oil extracted from the plant. I mix it in with coconut oil and keep it in the fridge. I eat a bit at night before I go to bed and it helps me get a good night's sleep. There are other edibles, too.
@twitter_user It sure does, I have severe adhd.. and I have autism, sleep/appetite issue.. and sensory sensitivity as well.. if all disappears with weed. I use sativex.. cbd helps too but THC better.
@twitter_user @twitter_user Rarely sleep during the day unless I’ve had gluten, sleep at night somewhat improved with aspects of sleep hygiene, meditation etc but have many restless nights with long periods awake. Much worse when I’m wired. No meds. CBD oil may have helped a bit but stopped a while ago
@twitter_user Try zoplicone- it’s less brutal than zolpidem. I find half a tab is helpful. Also on Endep - just upped to 75mg and sleeping better. CBD has helped depth of sleep (I think). Sleep can still be all over the shop🙄 but I get 7-8h most nights.
@twitter_user Sleep hz helps me, there's tons of free 9 hour long ones on YouTube. CBD oil and 1-5 mg of melatonin. Listening to an episode of How It's Made.
@twitter_user But the biggest thing you need right now is a genuine &amp; strong support system &amp; sleep. Paranoia gets worse when you're not sleeping adequately. Have you tried using CBD oil? I use it for anxiety &amp; insomnia. It's a godsend. I hope you find a way to work through this soon *huggles*
@twitter_user CBD helped my anxiety a bit ☹️ I hope you find a solution to the migraines, depression &amp; insomnia...
@twitter_user When I dog was fixed she felt terribly after. Her stomach hurt and she was dizzy from anesthesia, in pain and couldn't relax. So we used vet approved cbd oil on her. One drop and she felt so so much better and was able to eat and sleep. I highly recommend it.
@twitter_user yes &amp; yes. sleeping meds and CBD are the only things that help me sleep, so i would also recommend CBD if you’re interested!
@twitter_user @twitter_user @twitter_user Think about trying cbd for pain relief. Topicals, cbd patches and tinctures work great. Plus cbd helps with sleep.
@twitter_user @twitter_user CBD oil from my rheumatologist is good for sleep. Not so much for pain. In Florida have to go to a Dr. to get decent CBD. For med MJ have to go to separate clinic &amp; off pain medication.
@twitter_user It helps a lot of people apparently, but personally I hate how weed makes me feel. I prefer a high quality hemp-derived CBD for sleep. No high, works like a charm.
@twitter_user Yes, but you don’t need to smoke it anymore, you don’t even need to get high, just buy some CBD and you’ll sleep like a baby! I took CBD and melatonin and slept seven hours straight for the first time in years!
@twitter_user the CBD type is for sleep and pain relief...gummies, tinctures...oil
@twitter_user @twitter_user I haven't tried cbd yet I'm hoping it will help me with lack of sleep and knee pains thanks for the opportunity 🏆
@twitter_user @twitter_user I tried it, 3000 and the 6000 bottle, didn't nothing for my back pain. But did get a decent sleep, complete waste off money if your trying to stop pain 👍
@twitter_user @twitter_user I use @twitter_user for anxiety, back pain and poor sleep, it makes such a difference!! 👍
@twitter_user @twitter_user I use cbd to help me sleep and help with my chronic pain, anxiety and depression, if it wasn't for @twitter_user and @twitter_user I really don't known where I would be as this is the best cbd around and they help u out with advice so much 💗💗
@twitter_user @twitter_user I used it before for arthritis in my knee but I've just had a operation 6 weeks ago then found out Tuesday I had a blood clot in my lung and groin due to the operation. It would come in handy for the pain to help me sleep
@twitter_user @twitter_user I've got a trapped nerve in my shoulder and it's painful. I can't sleep and I'm a worn out NHS nurse. I really could do with a break
@twitter_user @twitter_user It honestly amazes me how many different things CBD can help and improve! It's magic. I was really restless last night, couldn't sleep. Half a pipette of CBD I was flat out 🥰
@twitter_user @twitter_user I’ve to win them for my stress and to help me sleep ! Booooommmm🥊 they’ll knock me out 😂👍🥊
@twitter_user @twitter_user My mam has been using hers all week. Such an improvement in her sleep.
@twitter_user @twitter_user My mam has been using hers all week. Such an improvement in her sleep.
@twitter_user @twitter_user My mam have got halfritis from her neck down sorry bout the spelling she constantly swallon she can hardly sleep pain killers don’t work
@twitter_user @twitter_user My mum who is also my full time carer also struggles with chronic pain, insomnia &amp; stress. She doesn’t like the oil but would love to try gummy’s!
@twitter_user @twitter_user Only real thing that helps with my M.E, have tried numerous things in the past 12 years. This actually helps me sleep.
@twitter_user @twitter_user This is me being open! I’m having counselling and am@twitter_user doctor’s prescription of Sertraline I’m 55 had the worst 3 years but don’t want to rely on depression pills. I get anxious can’t sleep and some days can’t get out of bed! Will this help?
@twitter_user @twitter_user Would love to try them as been struggling with back pain and lack of sleep a lot recently
@twitter_user @twitter_user would give the bottle to my mam she suffers from insomnia but is skeptical about CBD
@twitter_user @twitter_user You can’t put a price on a good nights sleep, Cbd is magic stuff. 💚
@twitter_user From my experiments with CBN. It works similar to THC and acts very well on nerves and neuropathy. Just like THC, a good amount will make your nerves calm and sleep is easier. But I’ve found higher ratio of CBD to THC is best for sleep. 2:1 pretty much, with sedative terps/EO
@twitter_user Drink water, meditate, sleep more, work out, eat less sugary foods and caffeine. I also am a huge supporter of CBD products and other herbal supplements (there are anti stress herbal supps I use daily)
@twitter_user I used to laugh at the idea, but cbd helps me sleep. I have some gummies and am out within the hour.
@twitter_user I know effects of cbd oil- the total pain relief, the ability to sleep, and appetite stimulus. Not legal in my state though. Bummer. #NeverForget #HumanRights #Resistance
@twitter_user Talking about it helps. What's going on in our country has made my depression/anxiety/insomnia worse. My doctor believes in medical cannabis &amp; it's legal in my state MA. It elevates my mood tremendously. Still take meds but also cannabis &amp; CBD. It's a godsend.
@twitter_user @twitter_user Have you tried CBD yet? I find it give me a better quality of sleep
@twitter_user @twitter_user @twitter_user I use cbd gummies to help me sleep.. that's only thing.. getting older, harder to stay asleep. It's harder to get deep sleep if that makes sense. The cbd helps
@twitter_user You tried CBD oil? Works, in moderation, for my sleep deprived Aspie girl.
@twitter_user Was lucky enough to win the comp @twitter_user ran, if you drop a follow to them, @twitter_user &amp; @twitter_user they run them all time for folk who are on their arse £-wise &amp; looking to try it. Been wanting to try for ages for the hernia op site &amp; sleep/depression esp after the cancer. ✌
@twitter_user Have you tried cbd delta 8 gummies ? I used to take about 2-3 and I’d sleep like a newborn
@twitter_user Have you tried cbd oil, I use it for pain,sleep and anxiety problems.x
@twitter_user I'm a disabled vet and what helps me is CBD edibles. I eat two and sleep like a baby.
@twitter_user I’ve tried CBD oil &amp; THC Pregaballin Gabapentin Amitriptyilne for pain/sleep Seroquel, Zoplicone &amp; Benzodiazepines for sleep A few I can’t recall &amp; some aren’t available, or like opioids, my doctors don’t want to risk. M.E. experts say the treatment we need doesn’t exist yet.
@twitter_user @twitter_user Yeah under the tongue is the best method, I actually found for myself if you can find a CBD high oil and a very low thc with it, you will sleep even better.
@twitter_user You don't realize all the little things that come along with sleep deprivation. I just turned 30 and have been dealing with that my whole life. I just recently have been doin better, cbd helps some. Good luck
@twitter_user get the cbd down you and go to sleep! Bday boy tom pal 😂😂😂
@twitter_user Try CBD oil or valerian. Both good for sleep 😴
@twitter_user @twitter_user @twitter_user Even though you never won these Mel, get on to @twitter_user and go get some, i been using the gummies for about 4 days now and having the best sleep ive had in months, was sleeping in 1hr naps now getting a good 5hrs in which is a huge improvement 👍🏼👍🏼
@twitter_user @twitter_user Oils do with this to help get a good nights sleep after the ✂️ and child with ear infection 😴
@twitter_user @twitter_user The Sleep aspect is worth it alone for me.
@twitter_user @twitter_user I also sometimes take Benadryl to sleep but you shouldn't take more than 1 or 2 for that. If it's not cutting it round it out with something like CBD or Seratonin but don't just up the dosage of something that you're just trying to harness its side effect
@twitter_user I use cbd and love it. Great with helping to sleep too
@twitter_user I'd love it if CBD oil was widely prescribed and on the PBS, I wouldn't have a problem with seizures if it was, I could come off 4 prescriptions, I'd sleep better. The war on opiate prescriptions without filling in the gap has been a bastard 😡
@twitter_user @twitter_user @twitter_user Yeah mate it definitely helps with pain,I can feel the difference when I don’t have any also the sleep it helps which helps the recovery and makes u feel good ,worth a try
@twitter_user @twitter_user CBD increases REM sleep and it's an excellent anti-inflammatory. If you try it make sure your purchase broad spectrum cbd rather than isolate 👍
@twitter_user Try cbd, will help with anxiety and good nights sleep
@twitter_user Have you tried CBD? Our Full Spectrum CBD can help with headaches and insomnia. Check out our blog that explains how CBD can potentially help with migraines:https://external_URL We hope this helps! DM us if you have any questions!
@twitter_user I've used cbd vape helps me sleep, reduces anxiety. Helps with some pains I have
@twitter_user Have you tried CBD Oil? It's helped me sleep! I'll send the product name if you'd like.
@twitter_user I have trouble sleeping but steer clear of presc. pills (family history of addiction) Check your Vitamin D level. Most ppl are low. Vit D helps me sleep better. I also use natural sleep aids like CBD oil and @twitter_user's New Mood supplement. Does help and easier on your body.
@twitter_user Thanks!!! Nothing that some NyQuil, orange juice and some great cannabis oil can’t cure. I’m off to sleep this shit off! Be well!
@twitter_user @twitter_user @twitter_user Yes indeed. I drink Living Waters CBD every evening for my arthritis and insomnia.
@twitter_user @twitter_user @twitter_user If you visit the link, you can choose CLOUD N9NE SYRUP – Strawberry – 120mg CBD per Bottle – Helps relieve mild pain, stress, anxiety, insomnia and much more. It is on sale right now at $24.99
@twitter_user It gets to be almost a habit, doesn’t it? Try melatonin and/or CBD before bed. You’ll still have to get up to pee but you’ll be able to get back to sleep. Happy ZZZZZs!
@twitter_user Ah bless you, I’ve been much better since I have been taking @twitter_user but forgot and didn’t sleep! Hope physio can help, I have some meds for my spasms as they are crippling. I totally understand x
@twitter_user @twitter_user Yea I’m the same in regards to sleep &amp; anxiety including taking CBD &amp; THC, it took me a while to find right balance and co-sign on the ambien lol
@twitter_user Cbd and exercise + sleep + diet + fasting
@twitter_user Basically, get shitty sleep for days so you're exhausted, have a comforting dinner, take a few drops from a THC/CBD tincture, crawl into bed early and read something that's not relevant to the news of the day or work.
@twitter_user @twitter_user @twitter_user @twitter_user @twitter_user @twitter_user @twitter_user @twitter_user @twitter_user @twitter_user @twitter_user @twitter_user @twitter_user @twitter_user @twitter_user @twitter_user @twitter_user @twitter_user @twitter_user @twitter_user @twitter_user @twitter_user @twitter_user @twitter_user Kratom is the only thing that approaches relief of rx opioids f…
@twitter_user Cannabis Topicals and Orals 🇬🇭🔥💯 Hair &amp; Beard Grow Balms Skin Care : Stretch Marks Allergies Cuts and Burns Bleach Marks Delicate Skin Etc. CBD Oral Drops : General Body Pains including headaches Insomnia Fatigue Panic Attacks Menstrual Cramps Epileptic Episodes Etc.. https://external_URL
@twitter_user @twitter_user We have a CBD Oral spray designed specifically for sleep :)
@twitter_user My sister has been having insomnia too. She also took the CBD w/melatonin last night. . She said she finally got sleep!! I hope you try it and it works for you too!
@twitter_user @twitter_user The Chowie Wowie Milk Chocolate. When I cannot find the balanced 10:10 THC CBD chocolate I just use the THC one. I find the THC is more needed for sleep than the CBD.
@twitter_user I have to take obscene amts of cbd for it to help a little w/pain. It helps a lot w/insomnia, anxiety. LOTS of phony cbd out there. It's sickening how much. Research is key here.
@twitter_user CBD with some indica THC has gotten me off all my meds for insomnia.
@twitter_user @twitter_user @twitter_user I do half a pipette in the morning and half a pipette a couple hours before bed.. I'm not just saying this, but sometimes I wake up 9 hours later in the same position I went to sleep 😂 out like a light pal.
@twitter_user I tried cbd with thc to help with anxiety and insomnia. It made me sleepy. And then dizzy. The dizziness made me anxious. Anxiety kept me from sleeping. At least I gave it a go?🤷🏻‍♀️
@twitter_user @twitter_user For me a mix of cbd, melatonin, and thc in rotation is what has finally worked. I have to switch up the combination every few months because I get acclimated. I dont raise the dosages, I just change what combo of 2 I do. Now on a good night I can sleep 9 hours, normal is 7-8
@twitter_user I sleep pretty good most nights, but I sleep better and wake up feeling refreshed and in good spirits when I've taken CBD oil that day. 🌿
@twitter_user @twitter_user @twitter_user Thanks for the response, I usually use them for sleep. Not for panic attacks or another thing. I have insomnia from...as long I remember, but I'm sick and tired of Xanax, I want to go to the natural road. In the place where I live, cbd or thc are illegal so...
@twitter_user I completed my Alprazolam taper this year. Had been on it for 8 years. I was on a slow release so the taper was fine for me. I know some people who use CBD have had good results. Best thing you can do is try and get some sleep too, while hard I know, it helps fortify the mind.
@twitter_user Visit the link in my Bio search through category edibles it is definitely something that can help it's actually this product to help with insomnia and the depression the CBD OIL is good for that no worries no THC their very effective This product also comes in a bigger size https://external_URL
@twitter_user Weed and CBD are the only reasons I sleep at all, anymore.
@twitter_user I’m sorry brotha, I totally feel this. CBD actually does really help for some people. And despite what people say melatonin actually doesn’t help you sleep it just tries to reset your sleep cycle which can be helpful but not super effective against insomnia
@twitter_user #WhenICantSleep I try some cbd drops or stronger 😉 and watch The Office reruns. But #TrumpObstructedJustice definitely has me losing sleep
@twitter_user I’ve been using the Calm app to help me sleep. I also use melatonin and CBD oil. When I get in bed I meditate for ten minutes and then listen to a sleep story. If I wake up, I play another story. Works really well for me even though I tend to be pretty anxious. 😴
@twitter_user meanwhile I've been having too much sleep and struggling to get out of bed (in a bad way). Started working out again, hoping I'll bounce back but it's a mess for now.. Hope things work out for you and try CBD for your headache if you can.
@twitter_user Everyone has a different endocannabinoid system that recepts at different rates. Cbn is actually the cannabinoid that effects Rem and sleep. If your getting cbd products asks for ones with CBN.. if you have any questions dm me. I work in the industry.
@twitter_user Get one that has a low Cbd:thc ratio - 16:1 is a good place to start. Increase the THC from there if needed to find what works best for you. They’re meant to be used synergistically as nature intended. Indica dominant is best for sleep.
@twitter_user Do you use any sound when you sleep? I like brown noise myself and it works well. I work 9-10 hours a day plus gym and all that so I’m exhausted when I get ready for bed. I do CBD gummies about an hour before too. I get in deep sleep most of the time
@twitter_user For a lot of people, myself included, it's a preferable alternative to alcohol. But unlike alcohol, it has actual medicinal qualities, such as treating insomnia, reducing pain, treating inflammation, etc. I think and hope we see a future with more low THC/high CBD options.
@twitter_user Is marijuana legal where you are? Can you get it by prescription? I find CBD gel caps are a fantastic sleep aid. I'm in Canada though, where it is legal.
@twitter_user This is true. Also, Sleep and meditation or cbd.. I actually bought metamucil at Costco to keep my stomach full at night. Type one diabetic for 30 years.
@twitter_user @twitter_user @twitter_user Oh dear Doctor…these days one can buy many different kinds of pot. Sativa or Indica. Or a hybrid. Those are the types and they can be purchased in different strengths. Edibles are the best. I eat a piece at night to help me sleep. CBD can be bought in many ways. There is NO THC.
@twitter_user Nice! I am aiming for my first grow for ACDC, Charlotte's Web &amp; BC God starting this spring. Two are my CBD that I love and other is so I can sleep.
@twitter_user I am using CBD for better quality of sleep and there it actually helps. But, and that’s a big one: if I take too much (=more than a drop and a half) my muscles tighten (is that the correct word?) and I can’t sleep because of the tension. Also, I get a hangover that lasts a day.
@twitter_user I figured out a great hack for improving the quality of my sleep. I have been blending herbs into tea to sip on late afternoon into the evening. Lavender, chamomile, mullein, mugwort, Hibiscus with a little CBD oil and I'm gently out. I've been a bit stressed and this helps.
@twitter_user @twitter_user That is odd. I hate taking prescribed meds for sleep. Delta 8 isn’t legal in Arkansas. I have no idea why. Lol. CBD can work too.
@twitter_user @twitter_user Melatonin is already being overly misused and now we want to add CBD to it? A product that has no statistical or scientific ground from a sleep perspective? Here goes another product that will be consumed inadequately and for the wrong reason.
@twitter_user @twitter_user I use cannabis oil to help me sleep. It's much better than hard-core prescription drugs!
@twitter_user @twitter_user THC keeps me awake and dreaming out loud. CBD for sleep.
@twitter_user Just reordered more CBD Sleep gummies!
@twitter_user Theracumin has been great for me, as has SlowMag for sleep. I've only taken CBD once, and was not impressed, though at only one dose, it's hard for me to say I've dosed correctly.
@twitter_user @twitter_user I have fibro &amp; spinal stenosis DDD. Dont be afraid of thc it can help a lot. Ive used both for nerve pain &amp; prefer it over the meds doctors prescribe. Been on lyrica, gabapentin, cymbalta all made me feel crappy. Cbd day thc night (really helps with sleep &amp; you need sleep)
@twitter_user I’ve been using both cbd and thc for pain and sleep and anxiety for 5+ years and it has really helped me.
@twitter_user Full Spectrum Cannabis CBD 💧 Available in 30ml •Pain management •Stress control •Panic attacks •Anxiety •Insomnia •Menstrual cramps •Epileptic episodes •Loss of appetite etc... Can also be applied topically 💯 https://external_URL
@twitter_user It’ll be some faddy crap like CBD oil. Because it ‘cures everything’ from insomnia to whatever terminal illness they care to state.
@twitter_user I don't smoke either but I've read it's the THC that will help you sleep more than the CBD so I'm going to give the combo gummies a try. 🤞
@twitter_user Somebody give William some Tylenol and CBD Oil so the man can sleep at night🙄
@twitter_user Drink a bottle of everclear = death, drink a bottle of cannabis oil = sleep
@twitter_user @twitter_user @twitter_user @twitter_user I can’t sleep either 😢I know nothing about CBD so which one do I need? 🤔
@twitter_user Sleep early and stay healthy!!!! 🤍🤍🤍
@twitter_user @twitter_user I see they have cbg, but not cbn. I'm mainly using that for the sleep aspect right now. Does cbg achieve the same/similar result?
@twitter_user @twitter_user You ain't tried @twitter_user yet though have you??..enjoy your life pain free and plenty nights sleep 😉
@twitter_user @twitter_user Oh and there is always CBD oil for an excellent nights sleep.
@twitter_user Hi Eamonn, if you still need help with sleep I’d suggest you to try @twitter_user it’s helped me with sleep and I’ve been an insomniac all my life.
@twitter_user I suffer a lot with sinus headaches, but sleep is a medicine so can understand. Have read about CBD oils, worth a tryx
@twitter_user If your struggling with sleep speak to @twitter_user get on the CBD oil do not buy cheap rubbish it dont work!
@twitter_user I have been using CBD for a few years now and it helps with my severe migraines and helps me get to sleep. I am not sure where you are located, but I can toss a few company names your way. Just make sure if you pick a company it’s 3rd party lab tested
@twitter_user I've used CBD oil 1000mg and I also use CBD tea bags. Cup before bed and I sleep great. Can't go wrong 👌🏽
@twitter_user CBD is more of a sleep aid, it makes me really drowsy and I get better quality sleep, I mix it in with my weed at night, you can get sativa for daytime too, more for health benefits than getting high 💚🌿🖖
@twitter_user @twitter_user @twitter_user @twitter_user @twitter_user @twitter_user @twitter_user @twitter_user @twitter_user @twitter_user @twitter_user @twitter_user @twitter_user @twitter_user @twitter_user @twitter_user @twitter_user @twitter_user @twitter_user @twitter_user @twitter_user @twitter_user @twitter_user @twitter_user @twitter_user @twitter_user @twitter_user @twitter_user @twitte…
@twitter_user Yes! CBD helps me with nausea, panic, &amp; insomnia that started after having COVID. I wear a patch, vape it, and take edibles. However all of that also has some THC in it. (I have MMJ card) Thing is CBD + THC work best together- that's why they're both in the plant
@twitter_user @twitter_user CBD Oil helps some folks. Make sure you get a high quality full spectrum product. Ask your Independent Pharmacy if they carry Ananda Professional. Quality is guaranteed. Give it a try. Might help you sleep.
@twitter_user I was that way last night too. Took an allergy pill and CBD and finally got some sleep. 🥰💙
@twitter_user CBD ever give you a headache? I tried some sleep gummies before but wasn't sure if the headache was just a coincidence
@twitter_user CBD ever give you a headache? I tried some sleep gummies before but wasn't sure if the headache was just a coincidence
@twitter_user Edward--THE CBD MANIA--WANT TO TRY IT..It's a miracle drug--a cannabis extract that alleviates pain, stress, insomnia, anxiety &amp; doesn't make you high. What's the cost. Is it legal? Where to buy it? What do scientific experts say? https://external_URL
@twitter_user @twitter_user Cannabis Topicals and Orals 🇬🇭🔥💯 Hair &amp; Beard Grow Balms Skin Care : Stretch Marks Allergies Cuts and Burns Bleach Marks Delicate Skin Etc. CBD Oral Drops : General Body Pains including headaches Insomnia Fatigue Panic Attacks Menstrual Cramps Epileptic Episodes Etc. https://external_URL
@twitter_user It sucks! I ended up being awake for 3 hours in the middle of the night. Couldn’t get comfortable enough to go back to sleep for ages 😞 I tried cannabis oil for it a few nights ago but it left me feeling very sleepy the whole next day which was unexpected for such a tiny amount.
@twitter_user @twitter_user I’ve heard cannabis oil helps people sleep.
@twitter_user @twitter_user I would second CBD products for sleep! There's loads of options out there, and it's also great for pain management
@twitter_user @twitter_user @twitter_user How much CBD? I have wicked bad insomnia and was thinking about going full force CBD oil at bedtime!
@twitter_user The Ashwagandha trains your sleep cycle and the CBD+THC helps bring sleep with no hangover.
@twitter_user You are living Michigan now, here how we do it... get some Vernors &amp; a Cannabis product of your choice... make sure you're hydrating &amp; replenishing your electrolytes, then sleep it off!
@twitter_user I've been using CBD to help me sleep. I'm pretty much comatose. I'm sure I'm dreaming but I don't remember it.
@twitter_user If you can't sleep, life gets tough, any advice on how to sleep better?
@twitter_user @twitter_user Use a 1:1 thc/cbd oil mix, apparently the best medicine for ra, an old friend of mines wife has it and says she will never take a prescription med again, inflammation down, pain down, enjoys eating again, can sleep more than a few hours at a time, I wonder why it’s illegal here?
@twitter_user Take 2 CBD gummies, I fall asleep quickly, sleep though most nights, and don’t have stress nightmares. Magical. I used to wake a lot, have trouble getting back to sleep, have bad dreams...no more😴
@twitter_user CBD gel caps. 1,500 mg. Good sleep. Edibles to relieve anxiety and tension.
@twitter_user Hope you can sleep sister 🤞🤞🤞 I just took some cbd and I’m hoping it kicks in soon!
@twitter_user Melatonin and essential oils helps me a little bit but on the more difficult nights I swap it with cbd. I feel personally that melatonin will make me fall asleep faster but it won’t keep me asleep and the cbd usually makes me sleep longer but not faster.
@twitter_user @twitter_user I hate it, it can affect your behavior and performance a lot. It takes time, patience, real strength, and courage to work through it. Therapy is great but expensive, I hate pharmaceutical medications, can mess you up. Time away from things, meditation, sleep, CBD oil helped me.
@twitter_user Bro were you able to sleep? Might i suggest cbd oil and hpt5. Will help a lot
@twitter_user i tried cbd oil (legally!) and it knocked me out cold, which worked for sleep. im not huge on oils, but using so many painkillers is worrisome 😥
@twitter_user Hate to hear it. After my time overseas and years as a paratrooper? I tried the medications, for about a decade. The increase of my quality of life (and sleep) from medical marijuana is unparalleled. I only wish I'd started sooner. CBD oil?
@twitter_user I have insomnia, anxiety and adhd. Weed and cbd make it worse. So…try it once. It wont hurt and you can see if you like it or if it doesnt agree with you.
@twitter_user @twitter_user Damn. The THC oil causes me to feel everything in my body so I find it uncomfortable when I obsess about it trying to get to sleep, but over the last 8 years it has brought me back to a livable level. I have CBD too but I forget to take it. 😃
@twitter_user Quite well! I'm tweeting in my sleep (there was a bunch of noisy people on the street below just as I was starting to drift off so now I have to start again haha. Happens often, side effect of living in the CBD with a pub across the road haha)
@twitter_user @twitter_user @twitter_user @twitter_user @twitter_user @twitter_user @twitter_user @twitter_user @twitter_user @twitter_user @twitter_user Try a 0.035 hydrophilic Jagwire. Goes down a Kumar. I do routinely as well. I sleep better despite SAGES recommendations. If you injure CBD, first ? Did you do IOC?
@twitter_user have you tried the sleep chews or cbd? might help.
@twitter_user @twitter_user Agree. I have had a lot of sleep issues and tried everything from diet, exercise, prescription Ambien, melatonin, etc. The last 8 months I started taking 1-2mg of THC/CBD edible before bed and it has been life-changing. Good sleep solves a lot of problems.
@twitter_user Try lowering your dose -taking half a gummy in your case. CBD is known to decrease the REM stage and increase the deep sleep phase. Keep track of how much you take, hopefully you can find a restful nights sleep.
@twitter_user Erika I hope you will consider edible CBD. I had insomnia for 17 years and only just this year have had relief, because of CBD. Try the brands that are specifically to help sleep. Gummy bears and chocolates are the easiest dose. Also you can still wake for emergencies. Good luck.
@twitter_user I’ve tried cbd gummies. They put me to sleep lol. Idk if I was just tired that day but they had me TOO relaxed😅. I’ve also tried cbd infused tea, I would definitely recommend some. I’ve never felt so stress free😇
@twitter_user @twitter_user @twitter_user How much is this a bottle? I have had chronic back pain in my Lat, trap &amp; shoulder for years. Never get a full nights sleep and desperately need something to work it's magic on me
@twitter_user Can you try CBD to help you sleep?
@twitter_user @twitter_user @twitter_user Sativex did NOTHING for two people I know, one being hubby, so how is it better if it didn’t work? How is he healthier when he can’t walk and sleeps all day? But let him vape all day and he walks and functions and doesn’t sleep days away. Man mad is not always safer/ healthier.
@twitter_user CBD or just a hammer to the head. Sleep lol. jokes aside tho, maybe consult a doctor.
@twitter_user @twitter_user @twitter_user @twitter_user @twitter_user @twitter_user @twitter_user @twitter_user @twitter_user @twitter_user @twitter_user @twitter_user @twitter_user @twitter_user @twitter_user @twitter_user @twitter_user @twitter_user @twitter_user @twitter_user @twitter_user @twitter_user @twitter_user @twitter_user @twitter_user @twitter_user @twitter_user @twitter_user @twitte…
@twitter_user Lisa get on @twitter_user for CBD that will help you sleep 👍🏻
@twitter_user @twitter_user @twitter_user They have helped my wife and daughter with their sleep. They both had really bad anxiety, I started them in the oils 2/3 drops twice a day. But now a gummy in the morning and at night is really helping. 👌🏻
@twitter_user I have to say your products are fabulous. I have fought insomnia for 3 yrs. I ordered Delta 8/CBD flower &amp; I’ve slept sound for hours. And I fell asleep quickly which in the past was unheard of! Thank you @twitter_user. Thank you so much. 🙏🙏
@twitter_user Just eat some edibles or cbd oil, best sleep ever.
@twitter_user @twitter_user I tried CBD for my migraines and it took me a couple weeks to put it together but it was keeping me awake. Usually sleeping is a non-issue for me but I had insomnia big time. It was from a hybrid strain... I have big suspicions that the strain matters a LOT.
@twitter_user I'm sorry Christopher. 😥 Hate insomnia! Had it my whole life. Feels like walking around in a fog. Hope you fall asleep. ❣ Sometimes I take a "Charlotte's Web" sleep CBD gummy. Helps with pain also.
@twitter_user Thought database: I suffer from this everyday. I have OCD &amp; Bipolar disorder, making sleep very difficult. OCD dominates the mind like an #octopus &amp; reaches its tentacles to whatever #anxiety it can find. New #research --&gt; #CBD #cbdoil can have profound benefits for insomnia
@twitter_user Banyak kebutuhan medis yang terdapat kandungan CBD pada ganja. Kanker, epilepsi, insomnia, dll. Bisa juga buat industri. Mungkin kawan bung, rekreasi dan menambah sistem kekebalan tubuhnya
@twitter_user @twitter_user What cbd products are you trying for endo? I found a really good cbd oil that helped with insomnia + anxiety (Bright Isle cbd) But it keeps going out of stock and other brands aren’t as effective. Was hoping to build up to use it for pain too 😑
@twitter_user You won’t believe any of the positive feedback is real until you try @twitter_user oils and gummies. People take it for muscle recovery, pain, sleep or anxiety, and probably other reasons I’m not sure of. DM @twitter_user 👍
@twitter_user @twitter_user @twitter_user @twitter_user Personally I use it to help sleep quality and recovery from long distance running, also reduces the feeling of anxiety or cabin fever if I haven’t got out for a little bit - highly recommend, also reduces long term back pain substantially
@twitter_user Siri needs to be put to sleep humanely. Geographically challenged and passive aggressive, Siri has been surpassed by Google Drive especially for anywhere not inside the CBD zone.
@twitter_user Not the drinks but take CBD sweets occasionally. Defo gives me a proper solid nights sleep, gives me a chilled feeling and, for me, is an almost instant painkiller for my back.
@twitter_user // Aaah, I see. I got a couple different things to try over the next couple days, mostly because the insomnia hit baaaad recently and typical sleep aids don't help. So, I figured why not try something. Of course, my stuff has a higher concentration of CBD since I'm not too sure -
@twitter_user @twitter_user @twitter_user Would you say this is primarily CBD benefit? As I was under the impression THC can prevent proper REM sleep. I'm in the process of acknowledging I smoke too much, originally was under control, but now need to cut down again - which if I can't handle, I will stop altogether.
@twitter_user Have you tried CBD oil? I sleep so well if I take a little before bed.
@twitter_user I have recently come off duloxitine and my pain levels have increased massively but I sleep better! Thinking of trying LDN. CBD didn’t work for me! Xxx
@twitter_user Lol, I have to go pick up Maddie, then I'm slothing it. No sleep? Have you tried the CBD yet? I'm glad you're in a good mood. I never want to clean anything again. I especially don't want to clean sheets.
@twitter_user Cbd oil helps me to sleep.. and chill.. The only thing I own from the apple store is my prehistoric iMac.. 10 years later still running like a good one .. I would not buy anything else tho. Prefere Samsung for phones, I would never get smart watch
@twitter_user I’m not sure what that is but if it helps, why not. I take melatonin, CBD and THC tincture. I get enough hours of sleep but it’s never enough. 😴
@twitter_user Thanks🌺 I think the CBD I vaped tonight took the edge off... I'm hesitant to say for sure. Gotta try it mid-flare...Also see if I sleep...every other one I've tried has made sleeping worse. Heres to hoping🤞
@twitter_user Understand the lack of sleep. Started with hemp CBD oil again recently before bed, which has helped a bit.
@twitter_user Lots of people are using CBD to help with insomnia too. These are rough times and insomnia amplifies these experiences. Hope you get some sweet dreams soon🐝❤️
@twitter_user @twitter_user That’s what I’ve found with CBD oil and tinctures. Nothing happens AT ALL. No pain relief, no sleep inducement, zip
@twitter_user CBD is amazing for muscle relaxation, focus, &amp; anxiety. 432hz &amp; 528hz music helps to sleep too.
@twitter_user Oof, insomnia is the worst. Hope you got some zzz last night. Maybe CBD gummies (I use Hemp Botanics 30mg) or melatonin (can’t buy in UK, I can post you some if you want to try). Failing that, get a zopiclone prescription for a few nights. Headspace sleepcasts take the edge off.
@twitter_user Also, i wonder if you tried CBD before, I heard it helps you sleep like a baby.
@twitter_user Ty!! I’m reading them now 🙂 He lost his brother last year so I know that’s part of it. I’m just lost as you what to do for him. I think I’m going to try the pheromone diffuser or CBD. I just want to sleep through the night!
@twitter_user Sleep was one thing I couldn't get any of when I was first disabled. Nerve pills they had me on gave me the shakes. I only ever found relief when I started smoking some weed before bed. Took away my pain, I slept solid. I hear CBD oil helps as well. Sleeping pills are evil
@twitter_user @twitter_user Hi Fleh - have you ever tried CBD Oil with CBN for sleep?
@twitter_user I have extensive experience with THC lol But I've heard great things about CBD. My grandma takes it for her back pain and to help her sleep. I'm a bit iffy on topicals (lotions), but gummies are great!
@twitter_user I have extensive experience with THC lol But I've heard great things about CBD. My grandma takes it for her back pain and to help her sleep. I'm a bit iffy on topicals (lotions), but gummies are great!
@twitter_user @twitter_user True but I'll take munchies and sleep n a bit of laziness over walking like a zombie, maybe also try cbd oils
@twitter_user Small doses of edibles (5 mg CBD + 5 mg THC per dose) is ideal for me. I can take a dose early on a Friday evening plus maybe one more dose two hours later, and then I’m feeling ready to chill at home or in public. No hangover, great sleep and no smoke in my lungs 😎
@twitter_user Used CBD oil for about a month, and have never had such stable mood and sleep schedule. Unfortunately it's too fucking expensive.
@twitter_user @twitter_user @twitter_user I take CBD capsules for sleep and the cream for joint pain. Only worry about vaping is that I smoked for decades and gave up about 7 years ago (can’t even remember which is excellent). Vaping might trigger muscle memory and be a slippery slope…
@twitter_user I eat edibles. Use a cbd/thc tincture drops for sleep n pain. Smoking is not as effective sometimes. And a big cloud of smoke is kinda obvious
@twitter_user @twitter_user @twitter_user @twitter_user @twitter_user @twitter_user @twitter_user @twitter_user @twitter_user @twitter_user @twitter_user @twitter_user @twitter_user @twitter_user @twitter_user @twitter_user @twitter_user @twitter_user @twitter_user @twitter_user @twitter_user @twitter_user @twitter_user @twitter_user @twitter_user @twitter_user @twitter_user @twitter_user Holy sh…
@twitter_user I’m so glad for you, I was up at 2:00 &amp; 4:00 this morning, finally took an Advil &amp; got a couple hours. I’m thinking about ordering some CBD oil, I did it a couple times a year ago, &amp; they sent me a sample of their sleep formula. Do you think it works?
@twitter_user It’s alright get some CBD off Fowler. That’ll help with the sleep 😂
@twitter_user @twitter_user @twitter_user @twitter_user @twitter_user @twitter_user @twitter_user @twitter_user @twitter_user @twitter_user I left out a big one $ADS @twitter_user! Definitely don't sleep on this one either
@twitter_user Anyone who is having problems or has stress and anxiety for some reason, try CBD, you will feel much calmer, relax and sleep way better @twitter_user
@twitter_user @twitter_user @twitter_user @twitter_user @twitter_user @twitter_user @twitter_user When weed is exposed to light and air, it starts to break down and the THC becomes a different cannabanoid. CBN. It's becoming a thing here. They are mixing CBN with CBD and selling it, as weed is illegal here. Glad the CBN is helping Rich sleep.
@twitter_user Cannabis Topicals and Orals 🇬🇭🔥💯 Hair &amp; Beard Grow Balms Skin Care : Stretch Marks Allergies Cuts and Burns Bleach Marks Delicate Skin Etc. CBD Oral Drops : General Body Pains including headaches Insomnia Fatigue Panic Attacks Menstrual Cramps Epileptic Episodes Etc. https://external_URL
@twitter_user Our customers have been saying our CBD gummies work better than melatonin for sleep!! It is amazing!
@twitter_user Always wanted to try CBD for sleep. Maybe it’s a first time for everything.
@twitter_user Yeah, i dont use my phone for a fair bit before I go sleep, do when I can't sleep as I have saved articles and stuff on there to read. I have seen alot of stuff about cbd now to be fair...everyone seems to be giving it a go. Like you said though, nothing works for everyone.
@twitter_user It’s the dang worst. I used to do melatonin and Zzzquil and now it’s melatonin, valerian root, and a CBD sleep gummy and even then it’s not always effective
@twitter_user Me too. I’m either ready to sleep at 6 pm for the night or at 5 am in the morning. I’ve stopped alcohol and caffeine after noon and tried valerian tea and melatonin and CBD and nothing works. I hope you get on schedule. It’s a complete mind fuck at this point.
@twitter_user Cbd oil. I've got random insomnia. Only thing that gets me to sleep
@twitter_user CBD is good for many things. Was helping me sleep but had to quit due to low platelet count. Don’t take if on blood thinners/ASA or with chronic disease unless followed by Dr. Usually start w 200 mg.
@twitter_user I thought the cannabis oil was best for chronic pain. I’m not sure if it actually makes you sleep. But I am totally not an expert on this.
@twitter_user @twitter_user @twitter_user I know depression too, it comes with being bullied. Stay strong &amp; I'm here if you ever need to talk. Have you tried cbd oil, that helps with depression, it helps me anyway. I just need to find something to help me sleep... I'm thinking a mallet might be an option 😂
@twitter_user My mum uses CBD oil and swears by it, it helps her sleep through and with pain, I hope you can get some too
@twitter_user Damn. :( Hang in there. Are there any sleep aids you havent tried? CBD? Hopefully, you can find a solution to this at least long enough for your body to heal.❤️
@twitter_user &amp; @twitter_user herd you laughing about cannabis oil for pets. This is no joke. Rudy is 17 blind deaf and severely arthritic. The pain killers were causing him to sleep through life. No more. CBD oil once a day &amp; he is everywhere. Moves slow but moving &amp; enjoying life.
@twitter_user Why aren't we going back to basics. CBD oil helps with inflammation, sleep, heightens the alkaline in the body. 70% of our immune system so why aren't we concentrating on natural medicines. Things like Burdock and Irish Sea Moss. These are the origins of medicine
@twitter_user I had the sweetest cat (Devon Rex aka the dog cat) who they were going to put to sleep from a rare seizure disorder. After all therapies failed, CBD bought him two years of quality life.
@twitter_user i have cbd at work that may help, t has tried a couple things i’ve brought home for anxiety &amp; i think it helped a bit! i personally find a lot of solace in guided meditations on youtube to help you get into comfortable/relaxed states before going straight to sleep!
@twitter_user So, Greg, how’d you sleep last night with the CBD?
@twitter_user OMG. I can't get nine hours ever. I'm on three sleep meds and CBD to get 3.5 hours, wake up, more meds to get another 3,5 hours. 🙄😳
@twitter_user hey my mum used CBD oil every night when she was diagnosed with cancer. she poured a few drops into her milk before she went to sleep
@twitter_user That sounds awful. I’m so sorry. Can you move? Try CBD oil for sleep. Better than alcohol.
@twitter_user @twitter_user I’ve been in recovery since June. No booze at all, best thing I ever did. Great sleep pattern and a very busy work routine. 💪🏻
@twitter_user Added bonus with tincture is you get high level cbd &amp; low thc, if the "high" bothers him. I use it for neuroma; I like a 1:1 ratio. The high helps me sleep.
@twitter_user @twitter_user You really should try the CBD I recommended Gail it's fantastic for sleep honestly and there are a few celebs promoting this also you should check it out @twitter_user you wont be disappointed x
@twitter_user @twitter_user Thank you. Definitely going to check this out for insomnia. 😁
@twitter_user @twitter_user There is so many different stuff, is there something that is specifically for helping to sleep and if so what is it as I'd give anything a try x
@twitter_user @twitter_user Very tempted. My head's in a bad place and sleep is very limited. Do you feel fresh or zombied in the morning?
@twitter_user @twitter_user What strength do you use @twitter_user I’m interested in buying some for pain &amp; insomnia but unsure which to get,thanks x
@twitter_user I can get to sleep fine. If I take melatonin at 5am I’ll be a zombie if I have to wake up for work. CBD kicks in and uncomfortably can sleep until at least 8 or so then I am fine to get up!
@twitter_user @twitter_user Hi Gary, we don’t just have ‘celebrities’ promoting our oils, we have a VAST number of ‘normal’ people who use our oils for chronic pain, sciatica and arthritis all with great success, so no CBD doesn’t just help with sleep
@twitter_user @twitter_user I will Gazz! Get yourself some cbd from @twitter_user and get yourself some sleep buddy!👍🏻
@twitter_user @twitter_user I will Gazz! Get yourself some cbd from @twitter_user and get yourself some sleep buddy!👍🏻
@twitter_user @twitter_user @twitter_user It’s not the holy grail but I had a herniated disc doc put me on tramadol and gabapentin for the pain but the side effects were horrible cbd helped me sleep by reducing the pain I only speak from experience mate
@twitter_user My wife takes it for back pain. She was taking two Aleve to sleep before trying CBD.
@twitter_user CBD oil is helping with my sleep. It’s when I’m in too much pain to sleep that I struggle. I’m so fucking tired right now. Trying not to cry at everything 🤦🏻‍♀️
@twitter_user @twitter_user @twitter_user @twitter_user @twitter_user I wonder what you are allergic to? My special gummies have cbd- but not thc. The inhaled stuff made me paranoid in college- but the gummies help me sleep and reduce anxiety. Of course- that improved a lot on January 20 at noon
@twitter_user I use cannabis oil for sleep and general health. I am in a legal state, thankfully.
@twitter_user @twitter_user @twitter_user @twitter_user Hi mate I use 3000mg for my arthritis and split it into morning and night which I find really helps me sleep and in the morning helps with my stiffness in my back , I would normally wake during the night in extreme pain but find taking CBD reduces the pain significantly
@twitter_user @twitter_user We are here for you whenever you need! Enjoy your sleep - it’s very valuable!
@twitter_user CBD oil helps me sleep when I cannot. I'm still praying for you.
@twitter_user Cbd oil! Very helpful. But if that isn’t strong enough, taking an antihistamine is good for anxiety/aiding sleep i.e. Benadryl!
@twitter_user I do and it helps me sleep quickly. It’s the shower and diffuser combo that knocks me OUT. Delta 8 cbd gummies will do the same as well
@twitter_user @twitter_user You can not OD on this like other meds and if it is just CBD the more you take would put you to sleep. Just make sure your are not on medication where the cannaboids bother. There are only few meds that interact badly with CBD . Any questions please ask. I have taken classes
@twitter_user But cannabis and CBD are the magical cure for everything! Somehow it’ll give me more energy, help me sleep at night, fix my herniated discs, SVT, anxiety, depression AND adhd. And it’s ALL NATURAL not “BiG PhArMa”! 😂
@twitter_user I have been having terrible sleep anxiety the past few years and have found CBD oil before bed helps a little. Most OTC meds give me terrible dreams. I am currently doing a Whole 30 and am sleeping like a baby.
@twitter_user Have you tried Melatonin? Mom finding it surprising good. She did try CBD oil for a liddle while, but while it were great for sleep, it made her MORE anxious during the daytime. She didn't see the connection until she stopped.
@twitter_user I pretty much strictly smoke hybrid! Occasionally I’ll get a full India to help me sleep. Have your card is the best! It has helped me come off so many prescription meds. I definitely think I’ll give the CBD a try though!
@twitter_user Try CBD! I just started taking 5mg gummies a few hours before bed and I sleep solid all night and wake up feeling rested. My Dreams have been more vivid also.
@twitter_user @twitter_user @twitter_user @twitter_user @twitter_user @twitter_user @twitter_user @twitter_user @twitter_user @twitter_user @twitter_user Brilliant mate! I had ligament damage in my back made it near impossible to do any exercise and in combat discomfort, also couldn’t get to sleep at night just constantly awake until I took this, now no pain or stiffness and sleeping like a baby,…
@twitter_user @twitter_user @twitter_user @twitter_user Good to hear mate 👌 were all good just no sleep with this heat and a newborn but ill survive, at least im nlt working in this heat 🤣🤣
@twitter_user @twitter_user @twitter_user Is it all the same I could do with some to help me sleep
@twitter_user electrolytes, sleep, ice packs, and if nothing else... thc/cbd gummies at least help you not feel the pain
@twitter_user Lisa--THE CBD MANIA--WANT TO TRY IT..It's a miracle drug--a cannabis extract that alleviates pain, stress, insomnia, anxiety &amp; doesn't make you high. What's the cost. Is it legal? Where to buy it? What do scientific experts say? https://external_URL
@twitter_user I can get to sleep but cant stay asleep. Most of the time THC/CBD really helps. Nights ilke this.. nada. I was up at 330. I may be able to get back to sleep for an hour. I feel your pain girl.
@twitter_user No worries, lol. There's no expectation for you to see clearly at this hour.! Seems like you sleep as much as I do but go to sleep when I'm waking and vice versa... 😄 She's a trooper (CBD helps her greatly) Thank you 🤟🤩👌💨
@twitter_user @twitter_user @twitter_user I had some other night an couldn’t keep my eyes open for a film, had the best sleep and woke up fresh as 😂
@twitter_user @twitter_user @twitter_user Try CBD. It is legal and it helps with, sleep disorders, pain, anxiety, depression etc.
@twitter_user Yes, smoking is fun. But be careful with the edibles at the 1:1 ratio. CBD + THC gummy had me too-high for 12 hours. I couldn't sleep, it was awful. But I don't smoke anymore. When I had a higher tolerance edibles barely did anything.
@twitter_user 💔I assume you've had over-the-counter painkillers, but not aspirin. Do you have access to a muscle relaxer? CBD or THC in any form? A warm bath can help. If you take Benadryl or any other antihistamine, that can help you relax/sleep. Melatonin/essential oils can help. Good luck.
@twitter_user I recently started taking CBD gummies when I need sleep &amp; they have been helping tremendously. Not sure if you can get them in your area yet, but I've been happy with them. Fewer side effects than every other sleep aid I've used, &amp; they don't seem to be addicting. Good luck! 😃
@twitter_user And I take a mixture of THC/CBD oil. My mix is 1000 mG CBD and 500 mG THC. I do half an eye dropper in the morn and a full dropper at night. Really helps with sleep.
@twitter_user Low dose THC edible or high dose (at least 100mg) CBD edible. Doesn't interact with any other psych meds and works really well. No hangover like with my prescription sleep meds. Highly recommend (and I'm an MD).
@twitter_user I have to have CBD to sleep.
@twitter_user I would luv to try these!!! I've been trying everything I can with cbd, it helps everything!!! It helps with my anxiety,depression,insomnia,mania ADHD AND my pain!! I luv cbd and think everyone should try it for whatever ails them.
@twitter_user Love CBD because it helps relax me enough to get to sleep at night, otherwise I have a real hard time sleeping.
@twitter_user @twitter_user My severe PTSD is gone. There are 2 vets whose PTSD is gone too that we helped. One was in the Tet Offensive and just got the best sleep ever and his pain is gone too. Extreme oil is concentrated cannabis oil that is the best &amp; safest pain and trauma treatment ever.
@twitter_user Cbd helps my sleep and cannabis helps me mellow out
@twitter_user A few drops of CBD oil seems to help me sleep more deeply and without waking up...
@twitter_user @twitter_user Always preferred cbd+cbn (sleep) or cbn+cbg (pain) than just cbd iso. Also a little thc in there never hurt and “entourage” effect is a real thing.
@twitter_user That's rough D: But you will be much healthier and it will be worth it &lt;3 I have been trying to cut back on both and have started using CBD vape juice in the evenings to help with sleep in place of thc. It might help if that's an option!
@twitter_user Thank you for thinking of us CBD users! As a CBD only user, I appreciate the hell out of this. Just got an order of Milky Wave, excited to see how it tastes and helps with sleep. Keep changing the fucking game man!
@twitter_user @twitter_user @twitter_user @twitter_user @twitter_user According to my doctor my spasticity isn't high enough to allow me sativex. I dunno what having pain all of the time and 2 to 3 hours sleep q night will do. I have had this wonderful experience since 2016 (age 36) so hopefully I'll see old bones
@twitter_user @twitter_user I’ve had worse depression &amp; recognize my symptoms recently grow. I’m pursuing better sleep via CBD &amp; hated Cap machine. J Fogerty &amp; Led Zep on YT help. I live up north &amp; now take 5 K vitamin D daily. Hang in there.
@twitter_user @twitter_user @twitter_user @twitter_user @twitter_user @twitter_user @twitter_user they have weed light it's called delta 8 is more head and delta 10 more body. Both of those are considered amongst "pot heads" weed light. Herb at the dispensary is delta 9 thc. There are over 129 some different cannibinoids. Cbn for sleep cbg for nervous system..
@twitter_user CBD is for me just an excellent fast acting anti-inflammatory med. To relax/sleep you need a 1-1 CDB/THC product. (Also if the CBD product has zero THC, it might not be as effective)
@twitter_user @twitter_user May we all be in charge of a good night's sleep legally soon. 1. Good indica buds 14g at 200°F = 4 hrs 2. Coconut oil &amp; warmed buds in a jar immersed in warm water bath = 4 to 12 hrs 3. Strain &amp; form into reusable discs, chill. 3 to 6 of these will knock you out. 😇😴😴🥳 https://external_URL
@twitter_user Have u tried cbd oil that could also help with ur sleep without the feeling of being high
@twitter_user Morning Hettie - try CBD oil for a good night's sleep ...😁
@twitter_user Well I lied I did try CBD To help me sleep But it was $9 for 2 they tasted too good I wanted to eat them both And I enjoyed it way too much So I've never done it again
@twitter_user Indica with a CBD chaser (after 1 hour) will put you right to sleep.
@twitter_user @twitter_user Oh that’s utter shite. If it’s any consolation mine isn’t natural. I take a sleep inducing painkiller every night and I’ve recently added a nightly 5 drops of CBD oil. The oil is for a bad knee that I ruined by falling off a step ladder a year ago but it also aids sleep
@twitter_user melatonin is a temporary fix, to be honest. Taking it daily eventually results in worse insomnia as your brain gets desensitized to the extra melatonin in your system i have no idea if CBD helps with insomnia or not, as ive personally only taken it mid-day in light doses.
@twitter_user Ah man, I feel you. 🥺 For me: - FOOD!!! - heating pillow on my belly - weird lying positions ?! - sleep or other distractions like movies - slow chill walks in nature (if possible, it losens the cramped muscles) - if legal in your country, CBD oil.
@twitter_user I ate a CBD gummie because I ran out of ambien. I have terrible insomnia. Not sure if my opinion matters because I only tried CBD once. But it relaxed me, it took awhile for me to fall asleep though, and I didn’t stay asleep.
@twitter_user @twitter_user Have used CBD and delta 8 for help with sleep and they work for me.
@twitter_user That must be it. They basically were like, you just have to try to sleep. I finally started taking CBD at night and that kind of helped
@twitter_user That must be it. They basically were like, you just have to try to sleep. I finally started taking CBD at night and that kind of helped
@twitter_user I just took an edible instead. I hadn't read your response, so I just took the one that called "indicol"...it's just THC. It's the one I'm supposed to take before I go to sleep..because I already tried the THC/CBD one, and it did nothing. It says it is 5mg THC. 🤷‍♀️
@twitter_user I had a friend add me, and immediately sent me a message saying, “hey! I see you have two kids now, awesome! Let me know if you need that CBD oil to get them to sleep.” Didn’t even talk first 😂
@twitter_user I Don’t believe it. 🤷🏻‍♀️I’ve had chronic pain for years &amp; nothing helps. Maybe CBD with a trace of THC has been the only thing that has helped my muscles &amp; sleep; which helps with chronic pain. Q: why would you make a pain Med into a gummy bear? Children will grab &amp; eat them! 🙄
@twitter_user Just CBD. Tried it and it does probably help me get to sleep but that’s it.
@twitter_user tks for the RT! &gt; #CBD-rich #cannabis can ease #PTSD symptoms during the day w/o psychoactive effects while #THC at night can help #PTSD sufferers #sleep. https://external_URL #PostTraumatic #stress #stressrelief #insomnia #trauma #panic #Anxiety #marijuana
@twitter_user get some CBD man, that shit helps with everything.. stress, sleep, digestion, aches cramps everything..
@twitter_user CBD Golden Milk at night, or CBD Blue Milk and i sleep the sleep of the dead. Brother’s Apothecary in Oregon make both and other things that are healthy and help aid sleep. That and mindfulness meditation worked wonders for me.
@twitter_user Head to a different room to sleep or take some CBD to put me out.
@twitter_user I LOVE this. It has helped me in so many ways as well. Chronic pain, sleep issues, anger, depression... And the culture is my way of life and has been since 1976 when I smoked my very first joint, and never looked back! I'm interested in your CBD oils.
@twitter_user @twitter_user @twitter_user @twitter_user That’s fab Heidi thank you for letting me know, IBS has been bad lately but I think it’s because I’m so run down from lack of sleep 💤 xxx
@twitter_user 😂😂😂 I’m a mare sleeping. But I drink about 5 pints of water a day..... I try eat before 6:30.. take some rennies after for acid. Then cbd oil about 1 hour before I sleep. It’s been so much better. I actually sleep until about 5am now. As before I’d sleep at 10 wake at 2😡
@twitter_user @twitter_user @twitter_user careful - don't want to Maureen Dowd it. (I have concluded I don't actually like THC. I do sometimes take a CBN/CBD gummy which I think has some THC microdose, which is great for helping me sleep.)
@twitter_user Speak with @twitter_user and buy a bottle of CBD you will get the best sleep you have ever had without nightmares
@twitter_user Doing a survey - How did you sleep last night?
@twitter_user I broke two ribs and the only way I was able to sleep was cbd balm. I feel ya. Good luck.
@twitter_user I use marijuana gummies to help with anxiety and to help me sleep. The gummies I use have THC and CBD in them, but I feel super relaxed and after I come down I sleep like a rock.
@twitter_user @twitter_user Cbd products helm me manage pain, anxiety, as well as sleep! Thx for the chance 🤞 @twitter_user
@twitter_user @twitter_user I would take max chill shot, cbd jolly bombs and sleep gummies
@twitter_user Amazing products that do exactly what they say they do. #CBD #GUMMYS #SLEEP #PAIN #HEMPBOMBS ❤️💣💣💣💣
@twitter_user CBD Miracle worker, soothes my pain. Helps me rest. Good nights sleep.
@twitter_user CBD Gummies, I am having insomnia issues and these would be great to try! TommiesMommy14 #HempBombs
@twitter_user CBD helps ease my chronic pain and helps me sleep. It has also helped my cat to live way longer than the 2-3 month prognosis after lymphoma diagnosis without chemotherapy (9 months and still going strong!). I’m so grateful I discovered @twitter_user CBD!
@twitter_user Five flavors of sleep gummies #TuesdayTrivia #CBD
@twitter_user Melatonin is the sleep aid used in your CBD Sleep Gummies.
@twitter_user Pain, cbd Cant sleep, Cbd Cbd, hempbombs
@twitter_user @twitter_user Do you know of any scientific trials that tested for the efficacy of CBD to treat anxiety? Or promote sleep? I am loath to spend lots of money on “medicines” that are unproven. Can you provide some study references?
@twitter_user Manufacturers of CBD gummies claim CBD is effective at relieving anxiety, depression, pain, inflammation, and improving sleep. A CBD product (Epidiolex) has been FDA approved to treat epilepsy.
@twitter_user Monday Night National Series Race @ Watkins Glen 40 Laps Practice Starts at 7:30 PM EST To Race You Must Be In Practice By 8:30 PM Sponsored By: Hemp Shack Insomnia? Our customers on CBD Oil immediately started sleeping through the night! https://external_URL https://external_URL
@twitter_user It doesn’t happen very often though. Does the CBD oil not help with sleep?
@twitter_user @twitter_user @twitter_user Insomnia sucks! Have you ever tried CBD? A quick Google will teach you the many benefits regarding sleep and mood. For a chance to win some CBD, simply vote for the flavour you want to see made! Enter here: https://external_URL
@twitter_user CBD infused mattress rocks help you sleep better and longer .... take my money now
@twitter_user I take one that if I let myself get dehydrated, destroys my kidneys so yeah, you can't win, I have cut back on Ibuprofen and take CBD at night, but I just stop sleeping, we're talking 7+ days no sleep, so yeah, I take a few chemicals
@twitter_user Thank you! I have bad knees too so I appreciate what you did today. I just used my CBD triple strength creme on my knees so I can sleep tonight.
@twitter_user CBD, THC (if possible or if you’re okay with it) in small doses to help you sleep, drink lots of water and don’t skip meals, cut back on caffeine, make sure you’re getting adequate amounts of sunlight/vitamin D as well. Focus on the present, not what’s past or may happen.
@twitter_user why don't you try lab tested cbd for sleep? According to research, CBD wanes off the roots of insomnia. CBD also influences the dopamine levels in our bloodstream during sleep. This leads to a better and more relaxed sleep.
@twitter_user @twitter_user @twitter_user @twitter_user @twitter_user @twitter_user @twitter_user @twitter_user @twitter_user @twitter_user @twitter_user @twitter_user @twitter_user @twitter_user @twitter_user @twitter_user @twitter_user @twitter_user @twitter_user @twitter_user @twitter_user @twitter_user @twitter_user @twitter_user @twitter_user @twitter_user @twitter_user @twitter_user @twitte…
@twitter_user That's CBD oil. And it helps with sleep if you get the relievia kind. Yeah that is hard to describe how it makes you feel. The relievia will knock you out for sleep time!👊
@twitter_user @twitter_user My wife just started taking CBD oil she said she has gotten the best sleep since has ever gotten
@twitter_user Yeah melatonin has never really worked great for me. Cbd, it all depends on the source and the quality. For my job I work with the largest, highest quality brands in the industry. I highly recommend Joy Organics, CBDfx, CBDistillery and Charlotte’s Web. CW’s sleep gummies esp.
@twitter_user You need Indica CBD oil. My pinched nerve often doesn’t allow me to sleep. 3 doctor scripts all awful. CBD oil sleep like a baby no weird thoughts and no groggy feeling in the morning.
@twitter_user @twitter_user Thank you. I do already take cbd. Take it at night for sleep, maybe I’ll add it during the day. Breathing exercises are a great idea!
@twitter_user Your so sweet, she is 26 and has been going through it since she was twelve, they break her back every somany years. She crys in her sleep from the pain but she can't get any real help so cbd are great.
@twitter_user That worked for me for a while. Also tried CBD. Lost effectiveness after a while. When I got switched to Adderall XR I could sleep, but woke up at 2a.m. Strangely, increasing the dose let me sleep the whole night. My mind wouldn't race anymore.
@twitter_user It gets weirder, as I just figured out last night (after another 3-hour sleep that cbd made twice as painful). My alternative doc’s pharmacist has had me consuming over 22K IUs of Vit D daily for months—enough to do muscle and bone damage. Poisoned by friendly fire again!
@twitter_user The CBD oil in a vape pen, plus lavendar essential oil in a diffuser and a cold dark room was key in helping me get to sleep. The lavendar oil helped relax my body 👌🏾
@twitter_user Start using cbd oil(1000mg and higher)before sleep
@twitter_user Is CBD an option? I was taking it as a sleep aid.
@twitter_user I have Crohns and I use Activ8 tincture 1000mg for Intestinal Inflammation. Nightime gummies stops cramps so I can sleep. And I drink the CBD tea which calms my stomach and is relaxing if I eat something that doesn't agree. Love BLM's CBD.
@twitter_user I take usually the cbd syrup. It helps me with getting to sleep on days my insomnia is in high gear.
@twitter_user @twitter_user I bought 10g of cbd isolate for £120 or so iirc. For a daily dose of 2-4 mg, even for higher doses if you build up a tolerance, that's a low daily cost. They say the "full spectrum" oils are better, which I can believe, but the isolate really helps my anxiety and helps me sleep.
@twitter_user Oh my where are you...sorry your on the no sleep pattern It sucks! Hope you find some comfort so you get to sleep what state are you living in?Id suggest trying cbd oil if its legal Good luck... 💙🇺🇸🐶💜🐾🐾🐾🐾🙋‍♀️
@twitter_user Stop doing thatlololol Get some balance oil. It really helps with sleep and night time anxiety. I used to get them when I'd try to sleep. One night it was so bad I couldn't get to sleep until 5am. Haven't had one since I started daily cbd and balance oil at night 3 yrs ago.
@twitter_user Have you tried CBD? It’s helped with my insomnia.
@twitter_user @twitter_user Hey dude sorry to hear you’re having trouble with sleep! A CBD tincture could definitley help with that. Racing thoughts usually stems from unconscious body tightness, which is basically the stress/anxiety we don’t even realize we’re holding. CBD reduces body tightness (1/2)
@twitter_user I’m sure you have tried melatonin? How about cbd oil? I used to have so many thoughts running through my mind that I could not sleep so I started writing everything down during that time and started sleeping better. Your twin is thinking of you!!!!
@twitter_user Cramping so sleep is out til this Cbd kicks n
@twitter_user I took CBD to help me sleep. It did relax me...and it was easier to fall asleep.
@twitter_user Cannabis Topicals and Orals 🇬🇭🔥💯 Hair &amp; Beard Grow Balms Skin Care : Stretch Marks Allergies Cuts and Burns Bleach Marks Delicate Skin Etc. CBD Oral Drops : General Body Pains including headaches Insomnia Fatigue Panic Attacks Menstrual Cramps Epileptic Episodes Etc.. https://external_URL
@twitter_user CANNABIS OILS AND CBD OILS.... WITH THC ARE AVAILABLE... FOR RELIEF FROM CHRONIC PAINS, ARTHRITIS,BACKACHES, CANCERS, HEADACHES, MIGRAINES, ANXIETY ISSUES, INSOMNIA AND MANY OTHERS. AVAILABLE IN 30mps,20mls,500mls/litres RETAIL AND WHOLESALE.. DM/CALL 0782523616 https://external_URL
@twitter_user I've gone back to the CBD oil to help me sleep it's working well as you can tell
@twitter_user Facts. To be honest though that’s why they’re pushing CBD to the old people. “Oh it helps with pain, and insomnia” just softening the blow for when they do legalize it.
@twitter_user I use sleep aid gummies that have melatonin and cbd in them when I’m extra stressed bc I get really bad stress nightmares and it has helped me!
@twitter_user Im in bed, moisturizer and CBD’d and melatonin’d and ready to sleep innnn
@twitter_user @twitter_user @twitter_user It's the THC that gets people high, not CBD. Sounds like you're taking the wrong sort of edibles. CBD gummies will relax you a bit, take away done aches and pains and help you sleep, but that's about it.
@twitter_user With CBD I also sleep better. I used to take Rivotril at night for nerve spasms. No more Rivotril and no more spasms at night. I am 48.
@twitter_user With CBD I also sleep better. I used to take Rivotril at night for nerve spasms. No more Rivotril and no more spasms at night. I am 48.
@twitter_user Right then? Meditate, Gummies (CBD/CBN/THC), Lavender incense, scour this site for ridiculousness To sleep better? Exercise BUT No caffeine/exercise less than 4 hrs prior to bed time. Regular bed/wake time.
@twitter_user I’d go to my local Gov owned weed store,pick up 15% THC 15%CBD spray and celebrate!!!!!!!!!!!!! I use the CBD now for knee pain&amp; sleep occasionally. But for just once I could revert back to my younger club band days &amp; ingest some THC for the occasion!! Btw, weeds legal here
@twitter_user Thanks for looking those up, but I don't think he wants THC. It would have to be a pure CBD/CBN item. Although he did say his sister was trying some weed for sleep, lol. Going to start with the CBD....and when he finds my plants maybe I'll let him try then, lol
@twitter_user I was on morphine and now only on cannabis oil... no pain meds at all. The cannabis also helps for anxiety and better sleep and I know for a fact its keeping my cancer in check!!!!!
@twitter_user All the good to change any day into a great one. Sativa for energy and sustaining. Indica for sleep and relaxation. Hybrids that are a mixture of both. Cbd which is good for moos alterations but less body high... •° as I state all the strains I pull this or that from my +
@twitter_user Cbd oil is minimal help, a full smoke of the proper strain is very helpful, but i tend to sleep a LOT afterwards... Good ole ADHD brain chem.. &amp; i'm the sole driver, so i have to time well &amp; dose low. It's unfortunate my spine issue compresses nerves that tell all my muscles...
@twitter_user Some people might want to try CBD OIL. It's natural, safe and effective. It's done wonders for me with Arthritis, Tendinitis, Anxiety and better sleep. Try a sample https://external_URL Look at the company https://external_URL https://external_URL
@twitter_user Try melatonin to reset ur sleep, you can get CBD oil with melatonin in it that works like wonders!
@twitter_user THC helps some people sleep, yes. I've not heard that for CBD.
@twitter_user @twitter_user @twitter_user A Hidden Origin Story of the CBD Craze - The New York Times Really good article....this story is on target... for the most patients used CBD prn for arthritis and sleep.....history
@twitter_user Irene--THE CBD MANIA--WANT TO TRY IT..It's a miracle drug--a cannabis extract that alleviates pain, stress, insomnia, anxiety &amp; doesn't make you high. What's the cost. Is it legal? Where to buy it? What do scientific experts say? https://external_URL
@twitter_user 😭 🙏for you...CBD is being used more for pain control and sleep. I’m trying as my cardiologist gave the ok.. seems to be helping..you might want to@twitter_user the question...DM if you would like more information..💚❤️🎄🎅
@twitter_user @twitter_user @twitter_user @twitter_user @twitter_user @twitter_user @twitter_user @twitter_user @twitter_user @twitter_user @twitter_user @twitter_user @twitter_user @twitter_user @twitter_user @twitter_user @twitter_user @twitter_user @twitter_user @twitter_user I have it did nothing for me. I take indica oil at night for sleep to get my whopping 5 hours of sleep.🥺
@twitter_user I get a full spectrum oil. It's got both THC/CBD. It's super super strong. I use just a little bit, like maybe a Capital O maybe a little more. I'm out like a light, but it lets me get up if I need to, go right back to sleep, and not be hung over in the morning.
@twitter_user Yes! But it doesn't necessarily help me go to sleep. I have always had really intense, chaotic dreams (even the good ones). CBD calms my dreams so I actually wake up well-rested! It's just tricky figuring how much you need to get there (so you're also not groggy in the morning)
@twitter_user Have you been having insomnia? My anxiety used to keep me up all night but I started taking CBD oil and it's helped tremendously
@twitter_user @twitter_user I have tried vaping CBD but it didn't seem to do much but it did help me sleep! I'm on strong painkillers and a medley of head meds. Jesus really has been my rock ❤✝️ and still is.
@twitter_user Lol yeah that was the easiest for me. Doing alot of CBD oils and pills. Helps with anxiety I find a d sleep, plus ever since the old sport I juries don't hurt as much.
@twitter_user Glad you're giving it a whirl Mike. I've heard so many good things about CBD, from ppl using it for arthritis, aches and pains all the way to anxiety, insomnia and general health. Make sure to stick to it so it has time to work properly. I'm interested to see the results 👍
@twitter_user I had a friend who had trouble sleeping and she used CBD oil. THC oil is half the price, and since I'm mildly schizophrenic, I need to mix cannabis with alcohol or it affects me horribly. I was so happy to find out it works. Glad you don't need anything to help you sleep.👍🤔
@twitter_user Sleep mate? Try couple of 🥝 before bed or grab yourself some cbd gummies.
@twitter_user @twitter_user get the THC mixed with some CBD. The guy needs to sleep during treatment❤️
@twitter_user @twitter_user I found edible to be the biggest help where I actually felt a change in my pain, especially when going to sleep. Eventually after trying many brands and mixes, etc I found these Pear edibles from Wyld. They have CBG which seems to be the only difference from others I tried.
@twitter_user @twitter_user CBD Gummies can work great for sleep, just take one or two just before bed! 💚
@twitter_user James--THE CBD MANIA--WANT TO TRY IT..It's a miracle drug--a cannabis extract that alleviates pain, stress, insomnia, anxiety &amp; doesn't make you high. What's the cost. Is it legal? Where to buy it? What do scientific experts say? https://external_URL
@twitter_user Explains why CBD helps me get back to sleep at 4am better than anything else
@twitter_user @twitter_user @twitter_user @twitter_user @twitter_user @twitter_user Nahh. I’m good with CBD😁 Reduces inflammation, decreases anxiety &amp; depression, sleep better... I’m just sayin, you should give it a try. 😊
@twitter_user Pair that with a CBD gummy and you go to sleep with a smile
@twitter_user @twitter_user Pure CBD gummies. No Thc so legal everywhere. Natural and gentle sleep. No after effects no grogginess. great sleep.
@twitter_user THC w/CBD, you'll sleep like a baby with no sluggishness.
@twitter_user I'm also just getting into CBD oil for sleep and stress relief...haven't really noticed a difference yet but we'll see. I have many of the same goals as you :)
@twitter_user CBD also helps with insomnia! #PSYC3240
@twitter_user Chris, have you ever tried CBD oil? my brother played o line at Miami of Ohio and needless to say his body is pretty beat up. Swears by CBD oil.... helps him sleep also.
@twitter_user @twitter_user I’m taking a full spectrum CBD for sleep but it hasn’t helped much
@twitter_user @twitter_user @twitter_user @twitter_user @twitter_user @twitter_user @twitter_user @twitter_user @twitter_user The notion of CBD or CBN treating sleep conditions is based on a weak scientific consensus.
@twitter_user have you tried CBD gummies? I know friends that have insomnia that say they work wonders
@twitter_user Trying to figure out how I want to go to sleep tonight...CBD or Wine. 🤔
@twitter_user insomnia/nausea/low appetite = THC pain/anxiety/inflammation/seizures = CBD some benefits are shared between the two so they aren't exclusive
@twitter_user In my room I found it difficult to sleep. I have insomnia and at home I normally use cannabis to manage it, however I was unable to travel with it and I wouldn't want to take an unnecessary risk on public transport. For times like these I use @twitter_user CBD wax https://external_URL
@twitter_user Take CBD! I’ll send you a bottle of my brothers brand of CBD softgels. I take them before bed and have the best sleep. Maybe that would help!
@twitter_user @twitter_user Lol well we’re so sleep-deprived in the social media age. Coke no longer contains actual coke and everything has CBD oil in it!
@twitter_user My gives her cat cbd now to sleep 😂 we were the pioneers!
@twitter_user Cannabis Topicals and Orals 🇬🇭🔥💯 Hair &amp; Beard Grow Balms Skin Care : Stretch Marks Allergies Cuts and Burns Bleach Marks Delicate Skin Etc. CBD Oral Drops : General Body Pains including headaches Insomnia Fatigue Panic Attacks Menstrual Cramps Epileptic Episodes Etc. https://external_URL
@twitter_user @twitter_user @twitter_user The wife is into diffusing essential oils, she struggles with insomnia, I'm trying to get her to try CBD oil. You think it would help? And is that shit going to make me pop on a test?
@twitter_user @twitter_user @twitter_user @twitter_user @twitter_user @twitter_user @twitter_user @twitter_user @twitter_user @twitter_user @twitter_user @twitter_user @twitter_user @twitter_user @twitter_user @twitter_user @twitter_user @twitter_user @twitter_user @twitter_user @twitter_user @twitter_user @twitter_user @twitter_user @twitter_user @twitter_user @twitter_user @twitter_user @twitte…
@twitter_user Have you tried out Cani-Sleep products? We offer CBD oral sprays, oils and gels!
@twitter_user @twitter_user Does it really work? I’m 34 and possibly have arthritis. So I need something to help with joint pain and I get anxiety and don’t sleep. I have thought about trying for a while but just wondering if it really works
@twitter_user Count yourself lucky! Currently 4.54am and Still wide awake with no sleep. Going to be turning to @twitter_user for some of that CBD oil if this carries on any longer 🤦🏽‍♂️
@twitter_user @twitter_user Yes they are like penny sweets really tasty but they really helped my anxiety and sleep last night!
@twitter_user I have thought about that! Might try. CBD was helping for awhile but recently been super anxious still and having a hard time with sleep
@twitter_user @twitter_user @twitter_user They sorted my deal out and I’m 3 days in sleep better in fa t a deep sleep our lass wakes me up to stop snoring so far so good
@twitter_user Rick Simpson Cannabis oil works great for sleep.
@twitter_user When switch 2 an alkaline diet your sleep quota greatly reduces to 4-6 hours/night. 8’a b.s. Abstain from eating/drinking anything other than water 4 hours before bed..CBD is non-psychoactive but definitely Vape it as well as ingest it so U get both instant &amp; all night aid
@twitter_user Are you using cannabis oil? My sister swears by it as it helps her sleep.
@twitter_user Have you tried a little cbd oil for your insomnia Janey ?
@twitter_user Listen to your body, sleep when you can. Take CBD if possible
@twitter_user Could CBD oil help? I have no idea, but my son lost his finger in an@twitter_user and is using CBD to help sleep with the phantom pains. I hope it’s a passing phase, it doesn’t sound very nice.
@twitter_user @twitter_user Insomnia is the worse I been using Cbd isolate oil and its helped big time. Without it, I'll literally be fully awake, sorting out my business stuff for tomorrow.
@twitter_user I always have lucid dreams about things I've suppressed and it's not a fun time. I usually do something that calms me down when I wake up (Reading a book, yoga, cleaning) until I feel comfortable going back to sleep. I've noticed with cbd oil before bed it doesn't happen as much.
@twitter_user I take two 20mg CBD capsules from @twitter_user an hour before bed which helps quiet my overacting brain. Then an herbal sleep aid called Midnite if I'm still anxious.
@twitter_user Most definitely... Ive learnt this more and more over the years. An example, my mum transitioned from painkillers to homemade CBD oil and she has never looked back. She’s lost weight and because she can sleep at night, feels so much better during the day.
@twitter_user @twitter_user @twitter_user I take CBD oil with THC and I can't describe the difference it's made for me! It helps me sleep as my brain relaxes easier at night (I sleep instead of thinking), my anxiety has been somewhat relieved from it, pain from a car accident has been significantly reduced and more.
@twitter_user That’s what happens to me when I take melatonin. Cbd oil has really been the only thing that has helped me sleep. I’ve heard holy basil works really well for sleep too but I haven’t tried it
@twitter_user May I suggest some CBD to help you. My wife had the same problem and with a CBD tinctures, she now can sleep like a baby every night. Worried because a good nights sleepmis imperative to a healthy long life. Get some sleep Jay I need your 2cents at least once a day!
@twitter_user I love how my CBD helps me with anxiety and pains. Also helps me sleep more soundly. Love my #HealXNutrition products #CBD
@twitter_user I have a medical luscense. I mostly use plain CBD twice a day and always feel great. I put CBD/thc lotion on my knees and now have 0 pain. Very rarly add any thc. Sometimes to sleep. Big problem is they have way more heavy duty stuff and CBD can be hard to find. It’s a miracle!
@twitter_user Get some cbd gummies for sleep homie
@twitter_user Get some cbd gummies for sleep homie
@twitter_user @twitter_user I have some back injuries so I get this tincture which is 1000 mg of THC to 1000 mg of CBD and I take up to 200 mg at a time but it does make me sleep.
@twitter_user @twitter_user Yes, but not strong enough, also it’s too expensive as it is not covered under any insurance, my kids will get the CBD for me every once in a while and it does help me sleep at night
@twitter_user @twitter_user @twitter_user @twitter_user @twitter_user @twitter_user @twitter_user @twitter_user @twitter_user @twitter_user @twitter_user @twitter_user @twitter_user @twitter_user @twitter_user @twitter_user @twitter_user @twitter_user @twitter_user @twitter_user @twitter_user @twitter_user @twitter_user @twitter_user @twitter_user @twitter_user @twitter_user @twitter_user @twitte…
@twitter_user Lol, just different strains of the same plant. Red means full THC. I’d recommend the 1:1 and original CBD oil for chronic pain. Adjust things to suit your life hun. It has helped me immensely with chronic pain &amp; insomnia. Gave me my daily life back ❤️
@twitter_user Yes. I’m old enough. I also vape CBD for pain and sleep.
@twitter_user From someone who has nearly solved a decades-long insomnia problem: 1/4 of a generic Gravol pill and CBD oil
@twitter_user I bought a cbd roll-on stick for my shoulders and it did nothing. I also bought cbd drops to help me sleep but that was an enormous waste of money too. That stuff is expensive!
@twitter_user Have a big dose of CBD and sleep like a baby
@twitter_user Not to be that person, but have you tried CBD? It has helped TREMENDOUSLY w/ my kiddo, both with daily meltdowns and sleeping better. I give her gummies - they have a much better flavor than straight oil. (I know how hard it is. Hope you get some sleep soon!)
@twitter_user Knocks me out but won't keep me a sleep. Some one told me to try cbd edibles.
@twitter_user @twitter_user Look into cbd oil for back pain and sleep issues. Topicals, cbd patches and tinctures are some of the options available.
@twitter_user @twitter_user @twitter_user @twitter_user CBD/edibles can help, yes! Have you tried melatonin ? On nights I cannot sleep or where I'm so stressed, I take a 3mg melatonin and It helps me sleep a lot
@twitter_user I took the blue and the red so I feel you there, at least my headphones have a sleep feature that help me at night when they have to unplug me and replug. I did try some CBD for a month but wasn’t sure it was worth the cost
@twitter_user Welcome to the tinnitus club. Had it for years. Notice it more when I'm overtired or stressed. I wear earbuds if it's so bad I can't sleep. Was hard to come to terms with initially. Now I just own it, mostly. CBD oil apparently helps. Didn't with me but hey, we're all different.
@twitter_user Insomnia was the biggest thing for me too, I transitioned to cbd gummies with melatonin and it works great, eventually will stop using those too
@twitter_user Sleep problems are common but make symptoms much worse, so I now have blackout curtains on a special rod, a fairly firm bedtime, take melatonin and CBD oil before bed, play white noise at night, and use essential oils to add to the overall sense of relaxation.
@twitter_user CBD isnt going give you a high of any description, but a great night's sleep coming your way tonight 😂
@twitter_user Happy Friday! No work tomorrow means I get to enjoy a THC/CBD SeaSalt Caramel chocolate tonight. Delicious and a wonderful sleep aid.
@twitter_user I know it is. I have used it to successfully treat inflammation and chronic, lifelong insomnia. A couple of months ago, I started massaging a CBD ointment into my eyelids. i have glaucoma, and my eye pressure is the lowest it’s ever been since my diagnosis.
@twitter_user I will tell you from experience of giving my mom CBD who is struggling to deep sleep with other health complications plus my 15 year old dog this holiday, they both have seen significant improvement; I think CBD is real...
@twitter_user Washington State, the income has been great from the taxes and for my health, CBD helps with my fibromyalgia and anxiety. Sativas help with productivity (have to be careful though) and indicas help with my insomnia. Thankful, and wishing everyone could feel the benefits.
@twitter_user curious if you have any thoughts/opinions on CBD? Feels like it’s everywhere these days with a lot of people suggesting it’s good for recovery/sleep/stress relief.
@twitter_user I've had insomnia since birth. Pretty sure I don't have a circadian rhythm, Adderall's for waking up and then ungodly amounts of trazodone and cannabis oil to "fall asleep". My partner tells me often that when I think I am asleep I am in fact partially conscious
@twitter_user seriously, i do the same... Working, university, trading and seriously there is no time to sleep...😅 • The cbd drops the C, D vitamins and ginko biloba really helped me! And i do exercise every day. But on weekends try to sleep. You are young and sleeping is really important
@twitter_user CBD oil capsules, get more sleep.
@twitter_user @twitter_user If you're under pain clinic phone if not tey get a referral from GP. Hot water bottles/hotties/heat patches for where hurts. CBD oil, I use love hemp not cheap but excellent quality. Sleep if you can. Get shopping delivered, buy pre prepared veg. Don't be hard on yourself
@twitter_user Drink more water-get more sleep- essentials oils- cbd- lose weight- I’m sure these may work for some people and that’s great! But I’m not gonna be able to yoga and sleep away my broken genetics!!!!
@twitter_user Ice/heat depending - usually ice. Alternating Rxed pain relief meds/muscle relaxers. Chamomile green tea. Fish oil. Cbd rubs. Turmeric. Magnesium. My personal TENS unit. Sleep. Solitude, but with my cat. Piano music.
@twitter_user @twitter_user How long before you go to bed do you take it? And do you need to sleep for a certain amount of time? The first 2 times I took it this past weekend I had a hard time falling asleep and had a headache the following day after 6 hours of sleep. It was a CBD/melatonin mix via dropper
@twitter_user To help you sleep, they should be indica strain - although some hybrids work especially if they have CBD. Try 1/4 at a time. Take in the evening when you are winding down since they take a couple hours to take effect. Good luck! They have been a godsend for me.
@twitter_user We grow our own weed and make cannabis oil with coconut oil. I take about 1/2 tsp before bed and sleep thru the night. You have nothing to fear. I'm 70 and doing just fine.😷😋
@twitter_user Listen... get some cbd oil or spray .. @twitter_user do a great one..you only need 2 sprays under tongue ... your sleep will never be the same. Will help other things too. :)
@twitter_user @twitter_user I take marijuana softgels when I can't sleep. 6-8 of 2.5 mg and 3mg mm CBD is what I take when I can't sleep. It literally causes me to pass out..... doesn't take the pain away though...
@twitter_user I do too! And lack of sleep makes this worse - dr gave me sleep aid amazes me but not pain control - my brain though stops by breathing because senses pain from ribs! Large dose cbd helped but I couldn’t afford it- I have red head gene —
@twitter_user CBD is a cannabinoid compound that is NOT psychoactive (i.e. it does NOT get you high, THC does that) that possesses anti-inflammatory properties and helps a lot of people with both sleep, pain, and even seizure problems. It is sold in oil, edible, and topical formulations
@twitter_user Are there a lot of active military customers who use cbd? I know it’s legal worldwide and that it won’t make you fail a drug test but do you know if there are restrictions? A friend needs some sleep help and I recommended BLM, specifically the night syrup🙏🏼 is it ok?
@twitter_user Good afternoon got my CBD from you guys today gonna be a good night of pain free sleep thanks so much
@twitter_user I cant wait for weed to be legal where i live cbd helps with my constant pains, but man nothin helps me actually fuckin sleep like a good hit or two
@twitter_user I'm trying to find something for insomnia and fibromyalgia pain, any recommendations? I got a bday present of a $70 500mg bottle last week froma different company, and I honestly don't feel a thing. I have had some success with CBD in the past, but would love to hear your take!
@twitter_user Which type of CBD product would you recommend to help me get to sleep and stay asleep?
@twitter_user got the follow back from the boss! Are you suffering from anxiety, seizures, pain, acne or insomnia? If yes have you looked into trying CBD products? Well if you’ve answered no or yes but have never actually tried it you should. https://external_URL
@twitter_user Having had a serious sleep disorder for many years, I tried the tongue shots of cannabis oil. It changed my life
@twitter_user The cbd/melatonin supplement has helped immensely with getting to sleep and more quality sleep(about a 7 month sample size at this point). Used to be difficult when working out after my 9-5, but this has helped balance it all out
@twitter_user @twitter_user @twitter_user @twitter_user @twitter_user Totally agree. Solid sleep. I do miss a good dream
@twitter_user @twitter_user @twitter_user @twitter_user It REALLY does!! My mind is so much clearer, and I can sleep, and anxiety is caused from my adhd and cos I am more calm with clearer thoughts i dnt get it no where near as bad and im able to sleep!! It’s great for adhd
@twitter_user @twitter_user any thoughts on CBD oil gents? For relaxation and sleep.
@twitter_user What's your opinion on CBD (ie. Charlotte's Web) to help with sleep? I know all your other recs
@twitter_user I hope they sleep well...oh wait they need to set their thermostat to 82° so I know they won't. https://external_URL
@twitter_user @twitter_user Absolutely swear by @twitter_user anxiety and sleep is why I use it daily. Just gets me through the day smoother. Enjoying being me more thanks to this #cbd Not tried any gummies yet so looking forward to see how they work.
@twitter_user @twitter_user Brilliant stuff👍. Helps with aches, sleep anxiety, inly really notice the difference when I run out😁. My dog uses the 100mg really help him with his movement, he’s getting on in years
@twitter_user @twitter_user Can't remember the last time I had a decent night's sleep, fingers crossed.
@twitter_user @twitter_user Can’t sleep and body aches
@twitter_user @twitter_user Chronic pain and sleep issues....caused by said pain. Vicious circle 😓
@twitter_user @twitter_user For pain and anxiety I get with my Multiple sclerosis and it also aids my sleep.
@twitter_user @twitter_user Got a mate on here who has bought from elsewhere before and is worried about paying out again for something she hasn't tried.Would love her to get a bottle to try to see if it helps her sleep.
@twitter_user @twitter_user Great for pain relief, anxiety and panic disorder and my insomnia
@twitter_user @twitter_user Had a couple of cancers. I’m ok now but sleep is not easy. Would love to try this to help me sleep better. Thanks to my favourite Celtic player for this chance 👏🍀🍀💚💚💚
@twitter_user @twitter_user Helps me sleep, aching knees and arm.
@twitter_user @twitter_user Helps me with my Insomnia after night shifts
@twitter_user @twitter_user Helps me with my anxiety especially at night. Couldn’t get a full nights sleep without it.
@twitter_user @twitter_user Hi John bhoy. What is the difference between the oil and the sweets. I currently suffer from depression, hardly sleep and also have severe pain in my back and down my right leg. Apparently I have a twisted disc which is leaning on a nerve. What would be best for me? 💚🤍💛
@twitter_user @twitter_user Hopefully to help with my insomnia💤💤💤💤
@twitter_user @twitter_user I am slowly upping the strength of oils I order, started on 1000mg &amp;now I’m trying the 1500 Can honestly say this stuff works for me so well. Sleep is massively improved &amp; back pain reduced, my knees feel well better. Comparing to other oils via reviews, no brainier this stuff
@twitter_user @twitter_user I have retweeted this as I use CBD oil and gummies, my wife uses the gummies and capsules and they are incredible for helping our sleep, aches, pains, mental health and more. I’m not looking for a free bottle but if you did pick me I’d have you give it to @twitter_user to try it 😁
@twitter_user @twitter_user I have used some best thing to help you sleep also made me feel happier than I have been in a long time thanks to @twitter_user it’s a god send saving up for some more 👍👊
@twitter_user @twitter_user I haven’t had a decent night sleep in 13 years and still refuse to take medication of the doctor.
@twitter_user @twitter_user I haven’t used @twitter_user before but have tried other brands with no effect. Have heard good things about this brand though. Have Ankylosing spondylitis arthritis,fibromyalgia &amp; suffer insomnia too so would be over the moon to win as it would make my daily life more manageable
@twitter_user @twitter_user I just want some rest from pain and to be able to have a decent night's sleep as I only average around 4hrs per night 😢😢 🙏🤞👍
@twitter_user @twitter_user I need this, haven't been able to get more than 4 solid hours sleep for about 2 years, and obviously sleep is so important to overall health. I'm in.
@twitter_user @twitter_user I suffer from arthritis and that pain also affects my sleep I've been on strong painkillers for years without too much success would prove to try this cheers HH
@twitter_user @twitter_user I use @twitter_user for chronic back pain and depression. It helps me manage my condition and sleep for 6 hours a night apposed to 2 hours without 😊
@twitter_user @twitter_user I use the oil &amp; gummies to help me with pain caused by FND, Fibromyalgia abd osteo arthritis. Using this cbd oil allows me to sleep better and I can actually bend my fingers for first time in 3 years
@twitter_user @twitter_user I use them for stress and sleep ! They help with my arm when sleeping as it aches !
@twitter_user @twitter_user I would give anything for a good nights sleep! I think if I got a better sleep that would help with my general day to day stresses!
@twitter_user @twitter_user I’d love to try it as suffer from anxiety insomnia and depression would love to find out if it can help
@twitter_user @twitter_user John, does this help with people who struggle to sleep?
@twitter_user @twitter_user Just started getting this for my wife, already working great for her anxiety, definitely continuing so would be peerfect, what product really helps with sleep?
@twitter_user @twitter_user My mam got halfritis all from her neck down sorry about the spelling she constantly swallon and she struggles to sleep cause she in pain
@twitter_user @twitter_user Pain sleep and everything else what is broken or not working on and in my body anymore
@twitter_user @twitter_user Recently had a stroke, want to see if it will help the pain in my left arm and help with sleep and anxiety.
@twitter_user @twitter_user Supreme cbd is amazing helps massively with my back and shoulder pain and is unbelievable for sleep which in turn helps out with everything else. Best in the game big man Hail Hail 🍀
@twitter_user @twitter_user This tweet just cured my insomnia. Away tamper wae big mutton .ye might faw asleep if ye get yer hole
@twitter_user @twitter_user To help me with my depression anxiety sleep pattern and improve my appetite
@twitter_user @twitter_user What would you recommend for insomnia?
@twitter_user @twitter_user Works wonders for my asthma, anxiety and sleep. Does what it says on the tin
@twitter_user @twitter_user Would love to give this a try to help get a good nights sleep , osteoarthritis in my hip plays hell during the night with a full time job and kids can be tough going not getting any sleep 🙈
@twitter_user @twitter_user Would love to try it for my anxiety, 5 hours sleep a night tops and bad knee
@twitter_user @twitter_user Would love to try these, anxiety, rotator cuff injury making sleep hard too
@twitter_user @twitter_user Would love to try this to help me get better sleep and help my back pains 🙏👊🏻
@twitter_user @twitter_user hi john how are you which one on the site will be best for me to take i have terrible knee pain and i cant sleep any advice would be great hope all is well
@twitter_user I was using high strength CBD oil, but it made me sleep too well....
@twitter_user Last night, I took a zyrtec, some Zquil, and put some cbd oil on my shoulder that has been acting up... best sleep I've had in weeks.
@twitter_user CBD gummies (non-thc) helped with that. I take one at night to help me sleep. Also electric car that drives itself helped lower my anxiety significantly. But mostly, taking breaths, looking back at how far I’ve come, and just focusing on the good things &amp; ppl in my life!
@twitter_user Get on @twitter_user mate the CBD oil works wonders for sleep. 👍
@twitter_user @twitter_user @twitter_user It’s been à while since I’ve had the gummies, but I always had 3 throughout the day. Deffo have A1 before bed. Seriously mate, I’ve had best nights sleep using the sweets and the oils. For aches and pains, made a huge difference.
@twitter_user Have you ever tried taking some CBD oil before bed, it helped me a bit, but I never had trouble sleeping for a long time just getting into deep sleep
@twitter_user @twitter_user @twitter_user @twitter_user @twitter_user @twitter_user @twitter_user @twitter_user @twitter_user CBD oil helps with my sleep a fair amount!
@twitter_user CBD, Lidocaine, salve with THC. I use them all for shoulder bone spurs. (The CBD is the least helpful.) without them I’d never sleep...or even lift a dish to the second shelf.
@twitter_user It helps with insomnia, depression and anxiety @twitter_user @twitter_user#bathday #joyfulbathco #CBD
@twitter_user @twitter_user Have you guys tried CBD gummies? The medical marijuana store in my state doesn't carry them. But you can get them online! Bc they are made from hemp (not pot.) I ordered some. Hope it helps insomnia bc Ambien does not.
@twitter_user @twitter_user Cbd is great for pain and to balance our endocannabinoid system. As far sleep issues, our Sleep spray will help. Contains melatonin and valerian root. Helps to reset your cyrcadian cycle aka your internal clock.
@twitter_user Decent sleep and acupuncture helps me. I have cbd cream that I use on my hip that helps a lot.
@twitter_user @twitter_user We are being killed in our sleep, during the day, everywhere. The only thing is to unite and as a collective fight criminals or be slaughtered as individuals. You know why crime is so high in JHB CBD? If someone is robbed, no one want to act, giving criminals more power!
@twitter_user Julia my cousin use to smoke weed, but I just took CBD and it don't do shit for me, so I am curious if I can have my first joint with my best friend what if Julia want to sleep with RR smoke the whole joint and drink and you can have it my word because I love you
@twitter_user Have you tried CBD products from the company Five. I hear they are really good during the current times we face. From lowering stress to helping you get better sleep. I think they are having a BLK FRD sale. Might want to look into it.
@twitter_user cbd oil!! not taking naps unfortunately. I also noticed trying to do things throughout the day that wear me out like, working out help me sleep more!!
@twitter_user Sorry to hear that Jules. It sucks to deal with insomnia. Been there. This is what is helping me out so far : Magnesium, Vitamin D3, CBD and juicing fresh marijuana leaves with carrots, apples, celery and beets. Yoga, Pilates and a lot of walking. 😁
@twitter_user Works. Look for CBD with CBG for pain and inflammation, and CBN for sleep! Good luck!
@twitter_user 😂😂😂 The Martha Stewart CBD gummies are helping me sleep. Well, not now because I haven't taken them yet.
@twitter_user @twitter_user No judgement. I’ve been considering trying CBD Oil too. Many have had superb results in terms of relief from anxiety, depression, insomnia, etc. I’d give anything to (sustainably) lose the constant “edge” too. I’m just deathly nervous of those “worst case” side effects, though.
@twitter_user @twitter_user @twitter_user Mate honesty takes me a good 10-15 mins to wake up properly on the stuff, usually once I wake I’m up, seen me falling back to sleep at times haha
@twitter_user @twitter_user @twitter_user His book "why we sleep" is awesome and the pod is great to hop around on or binge. Basically, caffeine is really bad for your quality of sleep. Then stuff like Alcohol and THC may help you FALL asleep but are bad for your quality of sleep...all the fun stuff lmao. CBD is helpful
@twitter_user Yep same. CBD oil really helps! Take it in the morning though, sometimes it can be energising and impact your sleep even more!
@twitter_user Yep same. CBD oil really helps! Take it in the morning though, sometimes it can be energising and impact your sleep even more!
@twitter_user @twitter_user Do you normally have problems sleeping? If so I can gift you some of our cbd products. They work for sleep nicely
@twitter_user Hi friend get a weed license and buy flower to sleep 💪💪💪 or take some cbd every night
@twitter_user I enjoy taking cbd / cbn forward edibles. Those put me to sleep and keep me asleep.
@twitter_user Cannabis Topicals and Orals 🇬🇭🔥💯 Hair &amp; Beard Grow Balms Skin Care : Stretch Marks Allergies Cuts and Burns Bleach Marks Delicate Skin Etc. CBD Oral Drops : General Body Pains including headaches Insomnia Fatigue Panic Attacks Menstrual Cramps Epileptic Episodes Etc.. https://external_URL
@twitter_user @twitter_user Is difficult. Until we went to a very well known clinic we had not much clue what was going on and proper treatment only slowed the disease and softened some of the symptoms. I will note my Mom reacted well once she started CBD and THC therapy. Helped her sleep / nausea / anxiety
@twitter_user I wish I would have seen this earlier. We ended up buying a CBD oil made for pets from our local smoke shop and it worked wonders for them last night. It got them calm and sleepy so they could sleep through the fireworks here
@twitter_user I do .25mg of CBD oil every night to help me sleep.
@twitter_user kava root has helped me drastically for anxiety &amp; sleep. if cbd doesn’t do it for you all the time, you could look into it. it has a very high vibe to it &amp; you can definitely get a sense of well being and relief. i like the tincture from gaia herbs a lot!
@twitter_user What strain please? My mom has been getting CBD to help her sleep. I would like to find a stronger dosage of it but don't know much about it.
@twitter_user @twitter_user @twitter_user I only get them now an again but its really annoying so I couldnt imagine every night. Lack of sleep is a nightmare x
@twitter_user Karen I started some CBD oil a few weeks ago and have really seen a difference in my anxiety and sleep. I can send you the link if you’d like to try it x
@twitter_user I’ve never tried edible, I used to use THC and 2-3 gravol but really don’t want the buzz so I switched to cbd with 2-3 gravol and I’m able to go to sleep and stay asleep for 6-7 hrs. Heaven. 💤💤😴
@twitter_user Bihhh😂😂😂 CBD gonna have you sleep lol
@twitter_user 1ml of cbd oil under the tongue 1 hour before bed every night, ended my insomnia 3 years ago
@twitter_user Insight timer app sleep meditations or ocean wave background sounds. I do take CBD gummies. I walk 3 miles most days. I read before I sleep. I try to minimize screens. But I still struggle. Im over it.
@twitter_user @twitter_user @twitter_user My wife checked with the folks at Cannapet and their CBD capsules are the same as ones for humans, but a lower dosage. I’ve taken them to help me sleep a couple of times.
@twitter_user CBD oil has transformed my sleep patterns! I know people go on about it so much and it definitely doesn't work for everyone, but it's natural (i hate having to take sleeping tablets) and its really helped me 😊
@twitter_user I now take CBD oil instead. Plus it helps me get to sleep too. Far kinder on your body
@twitter_user CBD could induce drowsiness or sleep, but in small amounts, it might have the opposite effect, so we need to have a proper dosage of this CBD
@twitter_user I use CBD gummies to help me relax and sleep. I have CBD cream for pain which helps but doesn't get rid of pain. I also use CBD bath bombs which are amazing and you feel really relaxed and your muscles feel like jelly after about 30 min. Hope this helps. Sorry you are in pain❤
@twitter_user @twitter_user congrats! Edible/tincture 1:1 thc:cbd pills make me sleep like a baby.
@twitter_user @twitter_user Canadian with BPD, a lifetime of unrelenting insomnia, and chronic leukemia. Cannabis was legalized in October. CBD oil was sold out (still not avail). Bought cbd flowers and made tea and oil with it. I have slept every night since October. Pain and outlook has improved as well.
@twitter_user You can definitely get gentle sleep aids for cats and even pet cbd can be a good option! also limiting food and water before long distance travel is good
@twitter_user In my family we have CBD gummies with melatonin in them that my daughters and I use for insomnia. They work well -- CBD to calm anxiety &amp; melatonin to flip that little switch in your brain, telling your body to sleep. Usually a half gummy (12.5 mg CBD) is plenty. Good luck!
@twitter_user @twitter_user I use 1:1 THC to CBD, but start slow, really slow, you should try more of a CBD CANDY! They’re also sleep tinctures that works well too
@twitter_user I tried cbd gummies to help with sleep and it helped my neck along with my sciatica.
@twitter_user Sleep is the only thing that helps me. My sister drinks CBD syrup which helps with hers. I know you have been using CBD products.
@twitter_user @twitter_user @twitter_user Either way. Cbn is better for sleep. Cbd you mix with your weed to get desired effects. Cbg and CBC for pain. Delta 8 for its special place. Not even to get back in the game. I have 2 cbd stores in wisco. It’s what I do. Ran a gnc, sports all that shit. I just like to help ppl 🤷‍♂️
@twitter_user Craig have you ever tried CBD/Melatonin sleeping aids? they arent like normal sleeping tablets, mainly herbal but they help alot with sleep. might be worth a try
@twitter_user @twitter_user @twitter_user I have shocking insomnia. Do you recommend it then?
@twitter_user Worst case? Sleep? Nothing too crazy. As always, you can lower your high if it’s too much by vaping cbd
@twitter_user I’ve had sleep issues all my life. I use cbd oil 1000mg and it’s blissful. I don’t get crazy dreams from melatonin but it also just doesn’t work on me.
@twitter_user I bought a sample I was offered after a giveaway from fit CBD enter as many comps as you can and keep checking them. The main thing mine helps if I used it properly is my sleep which in turn helps with the pain. X
@twitter_user @twitter_user Isn’t this due to high cortisol? Some people have a more sensitive nervous system and magnesium/5 HTP help relax body. Some also try consuming less caffeine. Finally, some try CBD oil capsules (no THC) - helps w/ deeper sleep. Not cheap but something to consider.
@twitter_user Yes, in my opinion the CBD flower form has had the best results from what a lot of people have told me. But CBD has helped me a ton with sleep issues and much more.
@twitter_user @twitter_user @twitter_user @twitter_user @twitter_user @twitter_user @twitter_user @twitter_user @twitter_user @twitter_user @twitter_user @twitter_user @twitter_user @twitter_user @twitter_user @twitter_user @twitter_user My mom uses CBD, but not for that... I'm going to have to tell her that! I always wondered if cannabinoid receptors in the brain possibly contribute. I use CBD f…
@twitter_user Stress (cortisol) does boost inflammation. Focus on doing full inhales followed by deep slow exhales. Try getting 7 hours of sleep and limit light exposure past sundown while also trying to view light in the morning (this signals day/night schedules). Dermal CBD could be of use
@twitter_user CBD itself is not used for psychoactive effects. It's the compound of the two that makes it all come around to do the job. I'm not looking for a high, or miracle-inducing pain relief. I'm just aiming to take the edge off and get better sleep without the pain.
@twitter_user I maintain. My anxiety due to stuff at home has had me on CBD everyday, more than once a day just to maintain much less sleep. I also suffer hypertension and a diabetic but diet and walking 10,000 steps a day (at least try to) plus a gallon of water (again I try to).
@twitter_user Friends of friends moved to NZ and couldn't sleep the first night because no burglar bars on any windows. Another (then) friend walked around alone &amp; drunk in Sydney CBD and nothing happened. This is the norm out there.
@twitter_user Congratulations on starting to use natural cbd products to aid your sleep.
@twitter_user @twitter_user I’m going to chime in: CBD can be very helpful for a number of reasons: anti-anxiety, antidepressant, anti-inflammatory and...well, anti-insomnia! Im also taking other antidepressant &amp; mood stabilising medications &amp; find Quetiapine is very helpful for falling &amp; staying asleep ☺️
@twitter_user CBD infused edibles help one relax (which is usually conducive to chilling out enough to sleep.)
@twitter_user CBD oil and I listen to bedtime stories puts me right to sleep
@twitter_user Chamomile. Reduce caffeine. Also look into CBN oil (different than CBD). It can help some people with sleep.
@twitter_user cbd oil I get jimmy chong morning vibe and night dreams. Unbelievable how it worked for me. Sleep all night and now I get through the feeling great. I started it a month ago.
@twitter_user @twitter_user @twitter_user Internet full of imformation. About cbd oil.but cbd u have to either put it in food or like @twitter_user says put under your tongue. To help sleep smoke neat weed in pipe lol
@twitter_user Don’t sleep on the CBD
@twitter_user @twitter_user 3000 mate you will sleep like a baby.👌
@twitter_user @twitter_user I started using it about 12 months ago and it's changed my life. I'm stage 4 cancer and receiving dialysis 3 time's a week and even though I was on nearly 30 tablets a day liquid morphine and patches I found it difficult to sleep @twitter_user is the guy to help you. Top bloke
@twitter_user CBD won’t have any correlation to why you’re having some crazy ass dreams it’s because you’re actually hitting REM sleep and if you smoke weed it’s suppresses your REM sleep which then causes the crazy dreams now that you’re not smoking weed
@twitter_user CBD And CBN tincture. A little thc can help as well, you only need a tiny bit tho. Thc helps you fall asleep, CBD improves your sleep, CBN helps keep you asleep. I never feel groggy either. Bloom Farms makes a good cbd/cbn tincture. You can have it mailed too. Its a game changer
@twitter_user THC oil/edible, even low dose. CBD, high dose during the day or a lower dose at night. Listening to a podcast during sleep (gets you out of your own thoughts), meditation, weighted blanket, magnesium gummies, keep the AC super cold (high 60s or low 70s), eye mask. All the above
@twitter_user @twitter_user @twitter_user If the only thing that you need help with is sleep, then I would suggest looking into this. All CBD's are different. But his does work for sleep. You can take 1 during day and a different 1 for night. It doesn't make you sleepy during the day. When you're tired, it last 4 night
@twitter_user i just got some 1:1 thc:cbg gummies on sale and i hope they help with sleep.
@twitter_user I’m having the worst bout of insomnia for years, can’t fall asleep so I’m awake till 5am, even with sleep medication, last night took 6mg melatonin fell asleep at 7am!! Sleep study November next stop CBD oil.
@twitter_user @twitter_user Yes many people sleep under the bridges we getting hijacked at traffic lights we need to document foreigners and create employment to this matriculants who won't find jobs they must be crime watch personnels army and police force and crime watch in CBD let them work
@twitter_user I got some CBD for that Buddie 😅. I’m telling you. A. nice 10.1 or even 20.1 tincture or capsule. Very little THC Just enough to get the CBD working right. No More anxiety or sleep issues. 😉👊💚. I see it work for people daily.
@twitter_user Not if you take the right kind mix with CBD. It all has to be done in moderation. Even something like a 20:1 tincture. Which is just a fraction of THC. That would give you the best night sleep. I’d send you a free sample. Try it once, If it don’t work trash it. 🤷‍♂️👊💚
@twitter_user @twitter_user I listen to podcasts and have done that for many years. If I wake and really can’t go back to sleep I chew a CBD gummy bear and put on a soft eyeshade (from an airline). That usually works for me. Don’t look at the clock!
@twitter_user CBD for anxiety. THC for sleep. Combination for GI disorder. Makes me an OK boomer.
@twitter_user CBD is good for sleep. I don't drink anymore, which I used to do quite a bit - it fucks your sleep up. I still struggle to get to sleep, but once I do, I sleep like a high school kid. His video - Walker's - are worth a look. Good luck.
@twitter_user I have been takinga couple of drops of CBD oil before bed. a game changer. I also recommend a cup of warm water, with a ts of honey and 1 tbl of apple cider vinegar. I don't know why it works but it would put an elephant to sleep!
@twitter_user working out atleast once. drinking a shiton of water eating healthy food take a warm shower or bath before bed -don't look at a screen in the dark or about 30 minutes before sleep -if your country allows them look into cbd products
@twitter_user @twitter_user @twitter_user Bra, its a joke And ur grass meme is pure projection. Do u have fun on tweeter? Is it your favorite thing to do? Are u on here when u wake up and before u go to sleep? Yup Also, i touch grass everyday (When im outside in the field with my dog smoking it, cbd grass)
@twitter_user @twitter_user @twitter_user @twitter_user Did you mean CBD? Or is Continued Professional Development (which comes up when I google CPD) very effective in enhancing sleep quality? 😁
@twitter_user @twitter_user @twitter_user @twitter_user Good that you find it helpful! I wish I could test sleep score with CBD. Tried it several times before I moved country, and it was some of the best sleep I had in recent years. But I only got my Fitbit when I moved to Sweden, where the Supreme Court recently banned all CBD.🤦🏻‍♀️
@twitter_user CBD oil/gummies have helped me a lot. At least at night when I am trying to go to sleep
@twitter_user I recently started trying CBD oil, and it's been working for slowing my mind down and letting me sleep. Not sure what specifically prevents you, but keep trying!
@twitter_user man, the cbd releaf sleep cream &gt;&gt;&gt;
@twitter_user man, the cbd releaf sleep cream &gt;&gt;&gt;
@twitter_user @twitter_user If you mean Crime preventing solutions then here they are: (Keep in mind I'm just an outsider but I come up with these easy solutions in my sleep. I'm sure you do too.) *Install CCTV in every CBD street corner that run face recognition to track unlawful movement.
@twitter_user @twitter_user Cannabis Topicals and Orals 🇬🇭🔥💯 Hair &amp; Beard Grow Balms Skin Care : Stretch Marks Allergies Cuts and Burns Bleach Marks Delicate Skin Etc. CBD Oral Drops : General Body Pains including headaches Insomnia Fatigue Panic Attacks Menstrual Cramps Epileptic Episodes Etc.. https://external_URL
@twitter_user @twitter_user @twitter_user I'm a terrible sleeper and have been on the 3000mg for 10 days it has definitely improved my sleep but I'm thinking I could do with trying the 6000mg im a big bloke so my thinking is the stronger stuff would improve even more any advice?
@twitter_user @twitter_user @twitter_user @twitter_user I think this would help @twitter_user as she is struggling with pain and sleep issues at the moment.
@twitter_user @twitter_user @twitter_user @twitter_user Weed isn’t legal in the UK is it? I can go to a shop &amp; buy weed here in CA. It’s ridiculous to me that it’s not legal everywhere. Use it for pain &amp; sleep but it’s legal for recreational use as well. Safer than alcohol IMO. People tend not to kill people in accidents while stoned
@twitter_user @twitter_user @twitter_user Stress and anxiety through the roof after being made redundant! Would love a good night's sleep!
@twitter_user @twitter_user 100% ur right. Its not about his wealth or fame. Its helping people in fecking all day pain and no bloody sleep!!
@twitter_user @twitter_user @twitter_user I've been on the 6000mg helped with my back pain and sleep would give this to my wife who's been struggling with headaches and back pain
@twitter_user @twitter_user @twitter_user I'm in😁👊👍 Wouldn't mind winning some for myself now hehe. Sort my lifetime of bad sleep out. Good luck all @twitter_user @twitter_user @twitter_user 🤞😘
@twitter_user @twitter_user @twitter_user @twitter_user @twitter_user I’d use for my slipped disc, Steven this would be great for your sleep issues
@twitter_user @twitter_user @twitter_user @twitter_user @twitter_user hoping it will help with sleep and my back pain
@twitter_user @twitter_user @twitter_user My usual was 3000mg but I wanted to try 6000mg and the missus got the 12000mg and large gummies she's is over the moon, i tried a full pippet of the 12000mg Sunday night and had the best night's sleep in a very very long time,
@twitter_user @twitter_user @twitter_user Would love to try some gummies, everyone seems to love them. Bad sleep, always knackered. Good luck peeps❤👊👍
@twitter_user @twitter_user @twitter_user struggle with sleeping and niggles from the gym. Heard good things about the oil aiding good sleep and recovery. So would like to try it.
@twitter_user @twitter_user @twitter_user @twitter_user #supremecbd I cant sleep more than 2-3 hrs a day if I'm lucky! I'm losing my reason I can't function I'm at my wits end i would love to be able to close my eyes and sleep I hope I'm your winner thanks for the opportunity @twitter_user
@twitter_user @twitter_user @twitter_user @twitter_user Entering for a friend, she is also a parent of a special needs teen and could really be doing with a pain free good night sleep xx
@twitter_user @twitter_user @twitter_user @twitter_user To help me sleep
@twitter_user @twitter_user @twitter_user It has helped me a lot with sleep pain etc and would@twitter_user to get the sister some but as work is not full time I gotta just share for now Which I really don’t mind but need to find my limit and budget accordingly coz it works
@twitter_user @twitter_user Have used it for psoriasis and psioritic arthritis for a good few years now. Helps reduce redness of psoriasis and get a better night sleep from arthritis pain. Rub next to try.
@twitter_user @twitter_user i can sleep all night
@twitter_user @twitter_user My problem isn’t with sleep it’s with bipolar disorder and anxiety. I just hope something at buylegalmeds will work for me. I’m sure I need high dose. I tried other CBD but it didn’t work
@twitter_user @twitter_user @twitter_user I highly recommend them I use their cbd flower for sleep and joint pain and their brain boosters for my adhd~
@twitter_user I used to struggle with it for YEARS and I found that CBD oil before bed has helped me tremendously. Also trying your best not to worry about whether or not you get enough sleep will make things a lot easier!
@twitter_user Hey Kyle - what benefit or effect are you hoping to achieve using it? CBD can be very effective for pain, calming your mood to ease stress and helping to promote better and more restful sleep.
@twitter_user @twitter_user @twitter_user I use the 12000 for anxiety &amp; lack of sleep, trust me it’s wonderful stuff, I sleep like a baby every night
@twitter_user You can start with CBD oil, edibles, they even come in topical lotions etc. i notice that if I take some oil before I go to bed, I don’t wake up every hour like I usually do. I actually sleep throughout the entire night without being disturbed. It’s worth a shot
@twitter_user @twitter_user @twitter_user @twitter_user @twitter_user @twitter_user @twitter_user @twitter_user @twitter_user @twitter_user @twitter_user @twitter_user @twitter_user @twitter_user @twitter_user @twitter_user @twitter_user @twitter_user @twitter_user If you can't find regular ones, the CBD delta 8 and 9 ones have enough THC to help with sleep, pain and nausea
@twitter_user I use a CBD spray to help me sleep sometimes and it works!
@twitter_user CBG is the cannabinoid known for sleep it works better than CBD 💕
@twitter_user CBG is the cannabinoid known for sleep it works better than CBD 💕
@twitter_user It is personal preference - I know a lot of people really like CBD oils for reducing stress &amp; helping them sleep. When I was young &amp; smoked weed all it did FOR ME, was make me nervous, hungry &amp; stupid! 😂
@twitter_user CBD, kratom, and passionflower tea! The tea may interact w other meds so it's good to check, but that stuff knocks me OUT even tho I've dealt with insomnia and chronic pain for 10+ years 💙
@twitter_user Yes you are right there, there needs to be more research. And than some decent regulation. Don't you have the drops over there, we have cbd drops/pills/oil etc which are made from the stems/pulp and don't have any THC but do relief pain and help you sleep better. 1
@twitter_user @twitter_user @twitter_user I also use CBD oil to sleep when I have less anxiety.
@twitter_user @twitter_user I have chronic insomnia
@twitter_user En donde consigo el CBD Sleep
@twitter_user we use several things to help us sleep better; a good pure CBD Oil, Valerian, Poppy, Passionflower Tinctures, Calcium/Magnesium perhaps they could help? 😴
@twitter_user @twitter_user I have the same issues with my cervical. I am 63 and I still can do just about everything I did 25 yrs ago. I treat the pain with CBD from Cannabis not hemp. And some times I will use Kratom to help with my other issues. Just finding the right pillows to sleep on is important.
@twitter_user My anxiety started about 10 years ago after a car wreck. Used to stay up for 2 days at a time. That shit is dangerous. CBD will definitely help unless you wanna go get a Dr prescription. Watch that “no sleep”, it ain’t good
@twitter_user @twitter_user @twitter_user I reccomend massively. Its helped reduce my anxiety and low moods. More energy and better sleep
@twitter_user @twitter_user Technically I've been diagnosed with insomnia but I can't take anything because it effects my mood. So when it's legal I'll be on medical CBD because it doesn't effect my mood like the legal stuff does :/ my docs know I smoke it, they reccomend it off record
@twitter_user Have you tried CBD gummies? They don't have THC. I have a friend that swears by them. I have never tried them though. I don't have a problem falling to sleep
@twitter_user Melatonin. Been using it for a while now. Works great. 5mg wasn't enough though. Bumped it to 10mg. Also, CBD has a strain specifically for sleep.
@twitter_user I never really smoked much grass so it does the trick for me. Been taking non prescription sleeping meds every 3 days just to try and catch up for on sleep 10 years. Don't like putting drugs in my body...7 Months ago tried a GOOD CBD company and BAM ....
@twitter_user @twitter_user Terrible club indeed. The worse for me is when I get them mid afternoon, go to sleep and wake up with it still there. I have found that a cbd roller has helped if I apply it daily. It’s not a solution but def helps lower the occurrence of them
@twitter_user Goes both ways. Sat in a NewLeaf listening to some budtender promise CBD is going to "knock him out for sleep" - since when. Guy says CBD doesnt work, guy forces it on him and moves on, worst advice i have ever heard, didnt care just wanted to clear the line and process orders
@twitter_user It's so versatile. CBD is a treatment for chronic pain, Indica can take the edge off, and even help with sleep issues. Sativa can heighten awareness around you. And so much more - even hemp can be used as a plastic replacement. Cannabis is a life-changer!
@twitter_user @twitter_user My sleep doctor vetoes cbd. You sleep deeply but in fact it blocks REM so not healthy. He recommends 4 mg of delayed release melatonin
@twitter_user not making medical claims either but i s2g cbd did more for my insomnia than any prescription ever did. + it helped with some of my stomach and pain problems too. im glad u found something that helped take the edge off, chronic pain sucks 🥺🫂
@twitter_user @twitter_user Don’t minimize CBD products either, from skin creams to CBD gummies for sleep and mild pain.
@twitter_user I wish u could get some CBD if I was in your area I’d drive over give you two three bottles of Liquid CBD to help with your pain,sleep and anxiety. Stuff is amazing literally got me off opiate addiction.
@twitter_user @twitter_user @twitter_user @twitter_user @twitter_user @twitter_user @twitter_user @twitter_user @twitter_user @twitter_user @twitter_user @twitter_user @twitter_user @twitter_user I currently take 5mg thc capsules w/ 5mg melatonin. U really want to replace the melatonin with cbd.. ..it's super expensive when you get the combo but a ggod night's sleep can be worth it to many
@twitter_user @twitter_user Ohh yeah he recommended CBD for insomnia haha
@twitter_user @twitter_user @twitter_user @twitter_user @twitter_user @twitter_user I still have the daily stress but had this on top of it so I was miserable. I have friends who swear by yoga and meditation to help them sleep. Also CBD oil. Good luck!
@twitter_user I hear people say CBD oil under the tongue helps them. I can’t try it because of meds I already take . You may or may not want to . No sleep does suck 😢
@twitter_user @twitter_user @twitter_user I ve been using the oil since I have Mets in my lungs ( mbc) . I use both cbd for pain and cbd/ thc for sleep . It cuts down on the pain meds .
@twitter_user I'm not trying to be one of those people, but I'm finding CBD really helpful to bring down inflammation and pain. It helps with the head pricks and aches too. I'm also on a sleep med for the insomnia
@twitter_user Hahaha it’s the truth. Depending on what strain you get you will notice a difference. CBD Hemp Flower is really good for relaxing and sleep and decompressing.
@twitter_user Maybe try some melatonin before bed, or CBD. I don't get the awful lucid dreams like that but I do get those multilayered dreams where you wake up multiple times, almost like sleep paralysis but fully dreaming.
@twitter_user @twitter_user @twitter_user My sister can't sleep even with the 6000mg she has insomnia 😜
@twitter_user @twitter_user @twitter_user My sister can't sleep even with the 6000mg she has insomnia 😜
@twitter_user I have been trying CBD for pain to sleep with f’ing shingles (I am not that old for f’s sake) and it just isn’t doing much. THC and Ibuprofen is doing the trick.
@twitter_user Back in the day when I was staying in the cbd. The lights and music from this place disrupted my sleep
@twitter_user yeaa it doesn’t really work that well on its own if u have sleep problems, u should probably try cbd + melatonin gummies instead
@twitter_user @twitter_user @twitter_user Great many sleep options available include natural SCELETIA and third generation non addictive medications like Alchera with allergex if needed at night. No complications. New marijuana products include CBD oil and ZZZ tablets in the #USA. Also exercise &amp; small dinners help.
@twitter_user As far as Cannabis I agree, however it STILL being illegal in Texas, I have found that vaping CBD concentrates has helped my depression, anxiety and pain immensely! Smoking CBD hemp flower aided my anxiety &amp; insomnia but not my depression.
@twitter_user I decarb and indica with a Cbd i can sleep better with almost no pain
@twitter_user @twitter_user @twitter_user @twitter_user @twitter_user @twitter_user @twitter_user Can you be prescribed medicinal cannabis oil? It may help with pain, appetite and sleep. 🤗
@twitter_user I hear more and more about CBD gummies helping with sleep and also eliminating nightmares
@twitter_user I’ve been told CBD oil is a great sleep aid.
@twitter_user @twitter_user @twitter_user Just leave your self skint and buy some. Youl sleep all week with decent dosage, and pay day will appear quicker
@twitter_user @twitter_user Night Sweetie. Sleep tight. ❤️XOXOXO
@twitter_user Hi,which is the best way to take cannabis for bowel disease, smoking,eating,oil ? I'm keen to take it for bowel disease &amp; depression. I use cbd oil &amp; cannabis tea which both work great for insomnia &amp; anxiety but I want to treat my depression &amp; crohns to.
@twitter_user I'm sorry for your stress. For sleep, have you tried CBD Oil? It's legal. Just a thought.
@twitter_user @twitter_user Yes!! Without sleep we can't cope and makes our pain tolerance less. I'm using CBD oil. Can't say it helps with pain but I slept for hours!! And I didn't lay there for hrs like I normally do b4 finally going to sleep. I totally get the joy of being able to sleep!!
@twitter_user CBD doesn’t put you directly to sleep like THC would. Again it’s more for anxiety, depression, etc. it’s used more as a calming method for the things that can stop you from sleeping
@twitter_user @twitter_user @twitter_user Sleep like a baby and good for everything 🙌🙌
@twitter_user You're a special awesome 😊 I've been using medical grade CBD and THC oils. My pain went down, I didn't nap, I slept through the night...and then I ran out. I'm back in pain and my sleep is broken at best.
@twitter_user Try CBN gummies. Not CBD. CBN is different. It's especially for sleep
@twitter_user Intense exercise.. CBD oil… daily task completion.. tv off.. healthy diet lifestyle and sleep patterns.. I’m an exercise therapist and health coach, and I’ve experienced terrible anxiety being relieved by the above..
@twitter_user It's probably something to do with the time change I'm having the same problem if you're into it pick you up some gummies from the pot shop do a half of THC with CBD that I help you sleep. 🤷🙆🙋
@twitter_user Sleep is such a big thing for me so I really feel for you. Have you tried any remedies to help? Magnesium? CBD?
@twitter_user I once ate an entire 6 inch CBD gummy worm and passed out! I can’t remember the dosage but it was my first time and I didn’t know it was a natural sleep aid. I was kinda upset 😂
@twitter_user It looks like you've got a rx for both CBD and THC oils. Both are compounds found in cannabis. THC is what produces the "high" feeling. CBD is thought to help with anxiety, pain, and sleep. I hope you get some relief from these!
@twitter_user You should try chamomile tea for a start. I used cbd drops and that helped me get restful sleep but no longer do. The rest comes down to diet and blue light exposure. But that comes with habit and time.
@twitter_user CBD/THC combo gummies help me sleep when my pain is bad. THC alone makes me feel a bit off kilter...so I try to avoid that at night.
@twitter_user I planned to not smoke pot until it was legal here in CA. It's legal now, &amp; I bought some CBD to help me sleep, &amp; it came with a FREE joint. I still haven't gotten around to smoking it.
@twitter_user I'm also in that season. I've started using CBD oil. So far it really seems to help me get decent sleep once I fall asleep so that if I wake up I can fall back to sleep without my brain taking over. I also use Inside Timer.
@twitter_user Have you tried CBD as a sleep aid?
@twitter_user I know someone who successfully used CBD to finally treat chronic insomnia. She is not a druggie. Anecdotal for sure but she swears by it.
@twitter_user @twitter_user @twitter_user CBD Sleep Gummies...Nummie
@twitter_user @twitter_user CBD and melatonin for the sleep. Magnesium may help for the restless legs but I got prescribed codeine in the end, which also helps as it calms the itching of my legs and my chin hairs 🤣
@twitter_user Just think how fit everyone will be after 😊 and het urself a funny man for the giggles 😉and some CBD oil for the sleep 🙂 might see out and about then
@twitter_user @twitter_user Yes, I have chronic pain that the doctors couldn't figure out. I had been using THC for that for years. I've been able to cut back on it a ton because CBD helps so much. It also helps me with my anxiety, my sleep and my stomach. One of my sisters uses it to manage her crohn's.
@twitter_user I tried CBD, but it didn't seem to do much. Cannabis helps me sleep, but not long term. Walking is my frenemy. I need to walk some, but my back is so messed up, pain transfers &amp; my feet twitch from nerve damage. Pain killers just hide the main pain.
@twitter_user I used to use tincture oil to help me sleep! I ran out of it and haven’t been able to come by it again :c although I haven’t actively tried. I’m really happy I’m getting rave reviews about CBD though here’s hoping this helps
@twitter_user @twitter_user @twitter_user Def does the job as a CBD vape juice! Eased me to sleep just like the syrup I’ve tried :) However, I advise you get something like a needle drip tip dropper because the dropper’s tip is rather thick for the tank, so it causes a bit of spillage. :(
@twitter_user Hiya! LDN did work for a small while but it caused anxiety and insomnia (we were using a really low dose too) so nat has to stop. Will be looking at it again at some point I imagine in future. Using purple CBD in day and white CBD at night :) thank you so much for tweeting!! ❤️❤️
@twitter_user comfy sweatpants, fuzzy blankets, any kind calming lotions or oils with lavender. I got a candle with Lavender&amp;verbena 100% cbd oil-it helps you sleep. Maybe some disposable heating pads in case she’s still in pain, Tylenol, favorite snack. These are a few things that helped me💕
@twitter_user Stay strong beautiful people of America. Try ‘Nighty Night’ tea or pure CBD oil (non psychoactive- no THC) which helps with sleep and anxiety - At health food stores or whole foods.
@twitter_user Hi Liz! I have crazy anxiety and it catches up to me in my sleep pattern. Occasionally I take Melatonin to sort of re-set myself. And all I keep thinking also is- can you get CBD where you live? XO
@twitter_user yo cbd changed the sleep game for the better
@twitter_user @twitter_user I would give them EBT and then let them use that to buy CBD so they can sleep with their Butt Bud D
@twitter_user @twitter_user The CBD liquids in Cali are flavored. My current fave is Hemp Bombs 300mg Watermelon. It's great for my back pain and it helps me sleep!!!
@twitter_user I’m so fucked now, but it feels good. I’m going to sleep well and pray that tomorrow there is no PEM (post exertional malaise) and I will be ordering this new cbd oil by the barrel. U good hun? Xox
@twitter_user I vape CBD to help me sleep. 1200mg Naked 100 Mango.
@twitter_user sleep is always the hardest part for me. cardio, valerian root, melatonin, and some CBD helps a ton. Usually start eliminating the CBD and melatonin somewhere around week 3. don't like to lean on CBD too long since it's still spamming cannabinoid receptors.
@twitter_user two things without an anti depressant so I’m excited to see if they’ll work on their own this winter. I’ve been researching more about saffron (a plant) and it seems that it could be something I could try! I take CBD every night before bed to help with insomnia and my migraines.
@twitter_user My fiance goes through the same exact thing at times... It's stressful because it's hard to pinpoint exactly what causes it and how to prevent/fix it. The best thing I can say that generally works is exercise and proper sleep. Aside from that CBD oil is also good to use for that.
@twitter_user @twitter_user Thank you... I’ve tried the CBD but it leaves me groggy for hours after I wake. I’m thinking to ask doctor if you let me try zopiclone on a trial basis. It always put me to sleep.
@twitter_user I have noticed CBD oil helps me sleep a lot better as well 🙏
@twitter_user WYLD is the brand, they have put me on my ass before, several diff mixes, good natural seeming fruit flavors. This was for sleep- elderberry in a 2:1 thc to cbd hybrid. W cbn. Idk if nyc is getting these legit brands yet. Get a Cali connect.
@twitter_user @twitter_user CBD doesn't really do much for insomnia outside of doses that would make it a very expensive habit to keep.
@twitter_user @twitter_user @twitter_user Happily Following all brands &amp; RT thank you for the chance, I would love to win the CBD bundle for my older brother &amp; myself to help with our insomnia &amp; arthritis pain + the hoodie &amp; t-shirt for my grandson, Tagging my daughter @twitter_user 🥊🙏🤞🤞
@twitter_user @twitter_user Have you tried Melatonin or maybe CBD to help ease you into sleep?
@twitter_user As of late I’ve been smoking the cbd/hemp flower. After work my left knee is usually hurting 3 out of 5 days. I jus roll a joint and I’m usually good. It relieves the pain and relaxes me. I usually sleep pretty good afterwards too
@twitter_user CBD tinctures I go through fast and spend a decent amount of money on but my insomnia is BAD
@twitter_user I couldn’t sleep as well. I forgot my CBD oil. Thought it was that. Solar flare?
@twitter_user @twitter_user im not stoned!! lol i dont get stoned... i sometimes have cbd to help sleep and am then not online. i dont dislike anyone i talk to or i wouldnt talk to them.. dont worry
@twitter_user Melatonin or Cbd gummies… if you don’t get drug tested you can get regular gummies to help you sleep … 🤦🏽‍♂️ need to pay attention to which account I’m In lmao
@twitter_user So glad we legalized it in Canada. I walked to the shop to buy cannabis oil between university classes yesterday because it helps with my insomnia and anxiety. I have yet to see or hear about it causing any societal problems here since legalization.
@twitter_user After many years of no sleep THC heavy hitters all the way 🤘🏻 CBD doesn’t do much without the THC - can always switch to concentrates and shatter 😉
@twitter_user (from my own experience) cbd and thc tincture helped a LOT with my anxiety when it came to being able to sleep without repetitive thoughts.also w/ a med card there’s vapes+products that have cbd&amp;thc and finding the right ratio can really help depending on what or looking for (:
@twitter_user @twitter_user @twitter_user Good stuff sutes lad , sleep like a baby you will mucka
@twitter_user I like CBD oil. A few drops and I’m no longer giving a fuck about the things that I usually worry about. Also enjoy for insomnia, headaches
@twitter_user Well besides last night, CBD is amazing for sleep deprivation.
@twitter_user When I lost Barney recently I couldn’t sleep as so much was running through my mind, some kind person on Twitter suggested I take CBD oral drops &amp; that has made such a difference. Thinking of you all 💔
@twitter_user @twitter_user Have you tried CBD? I take some gummies if I anticipate nighttime restlessness. Insomnia is no fun :(
@twitter_user Melatonin, sleepy time tea, something warm before bed , CBD I’ve been through it all and it works pretty good, I know how you feel I used to use Benadryl to sleep lol
@twitter_user @twitter_user Seconding this, I'm a fan of the Wyld sleep gummies and the Khana tranquility gummy. All of them have CBN + THC and CBD.
@twitter_user @twitter_user @twitter_user @twitter_user @twitter_user cbd oil i can get behind. I heard that doesn't give you munchies or make you high. it actually helps with pain, sleep and many ailments.
@twitter_user @twitter_user Well, I have problems with sleep so the CBD I’ve been getting has been helping with that. Lol so at least I’m doing something right.
@twitter_user @twitter_user THCV has proven to be a good antipsychotic. CBG is good for social anxiety and making eye contact for kids with autism. CBN is good for sleep. https://external_URL
@twitter_user @twitter_user @twitter_user @twitter_user @twitter_user Then for 2 years the spasms could literally make my legs kick out uncontrolled and neuropathic pain 24 hours a day 3 hours sleep a night if I was lucky cannabis oil stopped it all in 3 days other ms,ers should be open to try instead off being told it's no good #notallthesame
@twitter_user @twitter_user @twitter_user Totally didn't think outside the "CBD". He forgot the same personal cars don't sleep in the CBD. They will leave And meet the matatus. The psvs will make sure you also feel that pain. A driver can block your way, just to make You feel it
@twitter_user The worst nightmare in my life with this mombasa road.I have been forced to sleep inside a rembo sacco matatu at cbd because i arrive at 2am yet i was heading githurai 44.i gues am in sudan
@twitter_user In fairness, I have a med card, so I buy from a company that doesn't sell recreational weed. Whistler Medical Marijuana Corp. I like THC/CBD blends. Mostly sativas. I try to stay away from high THC stuff because it just puts me to sleep.
@twitter_user Lol, on a real note I recently discovered CBD. I now find REM sleep often and have more energy throughout the day.
@twitter_user @twitter_user Ambien is the WORSE med you could recommend. Horrible side affects.I agree great sleep when I wasn’t sleep walking, randomly calling people, driving and remembering NONE of it the next day. Honestly I got off, started taking CBD and using a weighted blanket and sleep WAY better
@twitter_user @twitter_user @twitter_user @twitter_user @twitter_user @twitter_user @twitter_user @twitter_user @twitter_user @twitter_user @twitter_user @twitter_user @twitter_user @twitter_user @twitter_user @twitter_user @twitter_user @twitter_user @twitter_user @twitter_user @twitter_user @twitter_user @twitter_user @twitter_user @twitter_user @twitter_user @twitter_user @twitter_user @twitte…
@twitter_user I wish I had firsthand info to give you on CBD. What I do know is that several people I know use it for pain and sleep and swear by it. Believe it is legal in all 50 states and there exists tons of written info. Hard part is knowing “which/what” to try.
@twitter_user It just made me feel a super body high. I watched a movie and then knocked out and had the best sleep. I think I’d try brownies again. Gummies it kind of feels like I just did CBD like I think I feel like my moods alil better and I feel good but definitely not high
@twitter_user It’s so important with self care, good sleep and some energy smoothies and food to match You. Try some cbd oil, salve, instead of all those painkillers..... it’s poison ☠️ for your body. All the best 🌹🙏
@twitter_user @twitter_user @twitter_user They sound dumb for that. They the type of people to say “Heroin is only bad for you when you shoot it” 😂😂 okay y’all enjoy yourself then. It’s sad when people drink themselves to sleep and all that. Just drink a 2oz of some CBD and you will be good!
@twitter_user Good luck! I have friends who have reported good results with CBD For sleep issues and anxiety. They also say not to expect miracles right away but give it some time.
@twitter_user @twitter_user Cbd oil and headphones. Deep Sleep is so good.
@twitter_user Os I'm not selling anything or affiliated in any way with cbd companies. Just someone who needed to sleep and know of a few others that did also. So just a few brands people and myself like,
@twitter_user @twitter_user CBD isn't very bioavailable orally. It does help with pain if you get the creams that contain it. The THC in the combo ones can help, but obviously you can't drive if taking those kinds. I just use the combo ones to help me sleep at night.
@twitter_user @twitter_user Going to share this with a friend. Thanks!! She lives for CBD, to sleep.
@twitter_user @twitter_user @twitter_user @twitter_user @twitter_user @twitter_user @twitter_user @twitter_user @twitter_user @twitter_user @twitter_user @twitter_user @twitter_user Try some CBD or melatonin for sleep maybe. Your meds will straighten that out eventually. Breathe. And make a plan to change what’s wrong and make things better. Break it into manageable pieces. Benedryl is probably s…
@twitter_user @twitter_user @twitter_user Not that you asked, but CBD/CBN gummies we’re a contributing factor in resolving the very stubborn summer version of my insomnia. And I highly recommend.
@twitter_user My ONLY good thing for sleep is the new cbd I found this week. I am sorry you had sleep problems hon.
@twitter_user Best thing about mark, had a hip replacement last June I’m 36 and have a bone disorder and it’s gave me my life back( also thc) Reduced pharma pain meds drastically and totally improved my overall health and sleep pattern is great too aswell. Lots of boxers use cbd for recovery
@twitter_user I keep hearing good things about CBD for sleep; so if anxiety is tied to insomnia, seems like it might be worth a try
@twitter_user I take mirtazapine (15 mg) and a few drops of cannabis oil. I usually sleep really well on this! In fact, l often sleep for up to 10 hours a night. I know l would definitely feel much worse without a (very) good night's sleep! Good luck! 😴
@twitter_user @twitter_user @twitter_user @twitter_user @twitter_user @twitter_user @twitter_user 1500mg I got but. My sleep used to be soo bad it’s u real I sleep like baby without waking every night now 😂
@twitter_user @twitter_user @twitter_user @twitter_user @twitter_user @twitter_user @twitter_user 1500mg I got but. My sleep used to be soo bad it’s u real I sleep like baby without waking every night now 😂
@twitter_user @twitter_user @twitter_user @twitter_user @twitter_user @twitter_user @twitter_user 1500mg I got but. My sleep used to be soo bad it’s u real I sleep like baby without waking every night now 😂
@twitter_user @twitter_user My boss, age 66, suffered for years with arthritis in his neck. And since he’s been taking CBD oil (prescribed by his doctor) he said it’s the first time he remembers getting a good nights sleep and being able to function in ten years.
@twitter_user Reduce stress, get lots of sleep, eat healthy, and exercise. Diagnosed RRMS 3 years ago. All that stuff really helps me feel my best. And when I don’t do them, the results are awful. Also, have your Vitamin D levels checked. I take 30 mg of full-spectrum CBD daily, too.
@twitter_user That CBG tho! People sleep on that (not like with CBN fr hahaha)
@twitter_user I have a cbd honey that I can guarantee puts you to sleep side effects free. Let me know if you’re interested or need more details!
@twitter_user @twitter_user Can’t wait until he fights so I can stop taking 40000mg cbd to get to sleep.
@twitter_user @twitter_user @twitter_user 😂😂😂😂😂😂 wuuu same script different acts 😂😂😂😂 bona I cried thank God I knew taxis drivers because wow I was gonna sleep in the CBD. Imagine throwing a stone at Woolworths 😂😂😂😂😂😂
@twitter_user I prefer cbd oil over melatonin, it helps me shut off my brain and if I wake up at night I get back to sleep easier.
@twitter_user @twitter_user Had a look via the link and it sounds as if it could help me. Poor sleep and Osteoarthritis aren't a good combination. 😟 I hope they help you. ❤️
@twitter_user Dunno my therapist &amp; I talk about herbal things though &amp; I share my cannabis oil recipes. Today she let me know of a tea from a root that helps me sleep. I might look into it
@twitter_user Thank you for your custom, Matthew. May the CBD oil work a treat with your mother's sleep.
@twitter_user Have you considered trying CBD ? It helps with anxiety and sleep issues. We make CBD infused gummies if your interested !! 🥰🥰
@twitter_user I’ve been soo stressed and also the newly post-50 ups &amp; downs— I’d be too anxious to sleep if not for microdosing thc/cbd edibles.
@twitter_user @twitter_user Cbd maam without thc in it cbd ISOLATE you will sleep like baby no hangover feeling
@twitter_user Depending on the strain, it will help me sleep, make it easier for me to be social, help me focus, or help me get REALLY engaged with a piece of media. CBD is an invaluable tool for bodily AND mental relaxation
@twitter_user CBD oil is my new go-to sleep aid.
@twitter_user and it works for most of these people (I'm one - CBD/THC for insomnia)
@twitter_user I've tried some of the CBD oils from the OCS and i liked them but I found they just made me feel physically relaxed (which was nice) but didn't really stop my brain from keeping me awake. The sleep I got felt more restful but I didn't necessarily get more of it.
@twitter_user My experience was amazing. The lower anxiety level for sleeping helped. I'm over 70, male, needed to get up to pee at least twice and slept restlessly. CBD gummy bears at night changed it to; sleep all night, no trip to pee and feel great. Nice change.
@twitter_user @twitter_user I honestly do not believe that CBD is effective without THC. I was a medical patient for yrs. Until I figured out that I could make my own medicine. CBN is great for sleep with a touch of THC. It’s hard to find CBN 🤷🏻‍♀️
@twitter_user I use cbd for my bones, and sleepingproblems and some other things. My pain in my bones is much less because of cbd oil. And i sleep much better 👍
@twitter_user I always was a night owl. Also, anxiety causes sleeping disorder. My dreams are very vivid, also I often got sleep paralysis. It`s gone after taking CBD oil.
@twitter_user yes! i saw them at marshall’s if you wanna look into them! i take CBD with my tea at night so i highly recommend, i sleep like a baby lol
@twitter_user I take CBD with melatonin to sleep. I also use it on achy joints.
@twitter_user I once carried a grown ass big boy all the way from afya Center CBD to Bungoma western Kenya full night travel. And i don't know why kids become heavier when they sleep.
@twitter_user I don't sleep well without melatonin. I also use cbd oil at the weekends.
@twitter_user @twitter_user Also found he is sometimes hungry after a really good deep sleep. Someone suggested CBD oil to give him the munchies but I’m not sure 🤔. Hope Mia poops soon and her appetite improves 🤗
@twitter_user @twitter_user I use 10 mg 1:1 THC/CBD gummies for pain management and sleep aid and they work great.
@twitter_user CBD has helped me in the past too! From summer till fall I barely slept, I noticed a massive change when I started taking melatonin (at the right dose, which doesn't give me a hangover.) Valerian didn't do anything for me for sleep.
@twitter_user @twitter_user We’ve got a whole host of other CBD Sleep products in our store if you’re interested!
@twitter_user Yes! CBD works incredibly for panic attacks + sleep (for me anyways). It completely knocks me out if I have enough! It’s different for everyone, but just make sure you do research on where your getting it from:) I sugges pharmaceutical grade CBD!
@twitter_user Try CBD sleep gummies! They don’t smack me like that.
@twitter_user @twitter_user @twitter_user @twitter_user @twitter_user My dad has been using CBD oil and his sleep has really improved, speak to @twitter_user and @twitter_user
@twitter_user Legal here in Canada. I don’t like the smoking part but for me the edibles are the way to go. 10% THC, 10% CBD. I take one before bed and get a good sleep and feel great the next morning.
@twitter_user I had the same last week. Best thing I have done is not sit down for longer than 10 minutes. Ibuprofen when you can. Sleep with a pillow under the leg on the side it hurts. Good luck. @twitter_user don't know if the CBD can help this one.
@twitter_user @twitter_user @twitter_user @twitter_user @twitter_user @twitter_user @twitter_user @twitter_user @twitter_user @twitter_user @twitter_user @twitter_user @twitter_user @twitter_user @twitter_user @twitter_user @twitter_user @twitter_user @twitter_user @twitter_user @twitter_user @twitter_user @twitter_user @twitter_user Brilliant for sleep but so many on the market I wonder what is …
@twitter_user I’ve been thinks of tinkering with CBD oil but haven’t a clue where to start or which reputable companies to buy from. Glad it’s helping you though. Sleep would be welcome in my world
@twitter_user What I do...I take an Excellent supplement: *Suntheanine (The wafer) aka L-Theanine. That...and CBD oil -sublingual. I also run a humidifier for white noise and good moisture control. Good for your skin, too. Plus, I sleep with a cooler temperature in the room.
@twitter_user Starting using CBD about a month ago. It’s been a month of great sleep for me.
@twitter_user @twitter_user This is similar to my experience, I use a 1:1 before bed for sleeplessness. I think THC helps me get to sleep and the CBD seems to help me stay asleep + dreaming 3am-6am
@twitter_user Hey, I write about this for a living and use CBD. Yes, stick with the tincture for bioavailability and onset. I use a 1200mg oil nightly, 50mg. I sleep terribly without it. My husband uses 50mg CBD gummies to sleep, and he works third shift.
@twitter_user Many people who are not #cannabis user find that a 25-30 mg full spectrum #CBD capsule will help them sleep. Take 1 hour before bed.
@twitter_user The body cannot process more than 20 mg of CBD in an hour. Technically CBD is sativa. Sativa's energize you. A dear friend of mine who passed away took all his CBD early in the day. For sleep try THC indicas. Try taking the CBD dosages early before noon.
@twitter_user @twitter_user @twitter_user I get u 100%. My sleeping pattern does change. But I noticed with the 3000mg of oil I was nodding off in mayb 25 mins. I have severe and I mean severe ptsd from being in acoma, which people think is stupid but I can't control my head, noises I heard etc but it did make me sleep
@twitter_user Thc,cbd, a drink, a hot shower in almost complete darkness, sleep it off if I can
@twitter_user Marijuana is legal in my state. I take edible &amp; I do the ones that have cbd in them, depends on the brand but I personally take 5mg of a specific kind that helps me sleep. Wyld gummies pomegranate, when first starting out if you choose to go an edibles route-
@twitter_user I like me some CBD vape late at night if I can’t sleep. It helps.
@twitter_user Think about trying cbd for pain relief. Topicals, cbd patches and tinctures work great. Plus cbd helps with sleep.
@twitter_user @twitter_user yeh kinda swallowed up a bit for most people, i will appreciate four sleep ins and days away from the CBD though
@twitter_user CBD gummies are my life. Maine made CBD edibles illegal a few months so, but the public outrage was so furious that they reversed it. I can sleep again!
@twitter_user @twitter_user @twitter_user Consider that CBD has been shown to help in sleep. This would probably have similar warnings as melatonin or 5-HTP. I would recommend not taking CBD and then driving.
@twitter_user @twitter_user @twitter_user @twitter_user Was it for insomnia you used it for? And how long did it have a positive effect before wearing off?
@twitter_user Cannabis Topicals and Orals 🇬🇭🔥💯 Hair &amp; Beard Grow Balms Skin Care : Stretch Marks Allergies Cuts and Burns Bleach Marks Delicate Skin Etc. CBD Oral Drops : General Body Pains including headaches Insomnia Fatigue Panic Attacks Menstrual Cramps Epileptic Episodes Etc. https://external_URL
@twitter_user I was getting ready to source a couple of the ingredients until this tweet:( Sleep has been difficult for almost 2 years...5mg thc, 5mg cbd has not been helpful, unfortunately.
@twitter_user @twitter_user Give her some CBD oil. She will relax and sleep well.
@twitter_user I suggest CBD if you can get it legally, helps calm me down typically and I use it to help me sleep too.
@twitter_user @twitter_user @twitter_user @twitter_user Happy Christmas Tanya. I hope you have a lovely time and get time to relax :0) x I've not been stoned in 14 years but I can sleep for 3 or 4 hours when using CBD. :0)
@twitter_user Good! I already use CBD oil for anxiety and occasionally insomnia so I'm used to the feeling. The place I went - "The End Cafe" has all sorts of super ridiculous drinks (think "unicorn lattes") - but I didn't have enough time to stop and try something weird. Next time, though!
@twitter_user Aww thank you hun! I'm gonna put more CBD rub on it and try to sleep very still and hopefully it feels a bit better in the morning 💜
@twitter_user I alternate between cbd/thc and....benadryl for knocking me out LOL thankfully I dont have a terrible time getting to sleep but for those horrible days I alternate to keep my tolerance not messed..if that makes sense
@twitter_user Then try anything with cannabis, get a hemp oil(just rub it on your gum) and goodbye to insomnia 😁😁
@twitter_user Try marijuana oil or CBD oil (full spectrum marijuana oil with a 1:1 ratio of THC to CBD is best for nice deep sleep). Feel free to DM me for more details.
@twitter_user CBD worked for about a week. Fought my insecurities and went to a dispensary. Chatted with a lovely person and have been taking a CBD/THC combo that let's me sleep
@twitter_user CBD soothes anxiety, chronic pain, insomnia &amp; more; leaving long lasting consequences in the forms of good moods, agility, a good night's sleep &amp; more. Before you go down this road, think very carefully if this is what you want. I got 3 options. 2 for sleep and 1 for the leg. https://external_URL
@twitter_user Lol 😆. I can suggest some CBD gummies ? It might help you sleep .
@twitter_user @twitter_user Our favorite subject :-). I stick with CV Sciences brand CBD *GEL OIL* capsules. Start off with 5mg a half hour before you go to bed. You will either stay asleep or find it easier to get back to sleep. If neither happens you need a bigger dose.
@twitter_user You don't sleep Tsala. It's Tennis and Man U! I must get you cannabis oil since you won't smoke it! It'll knock you riiiiiight out 😂😂😂😂
@twitter_user Oh sure. Go lay down. Sleep. Or hit some straight CBD concentrate, will help moderate it.
@twitter_user Oh sure. Go lay down. Sleep. Or hit some straight CBD concentrate, will help moderate it.
@twitter_user @twitter_user Have to order CBD, read only good experience about it. I would sleep better and all male Family-members died with heart problems. My dad at age 43! Is it true, that it „cleans“ the vains?
@twitter_user and try taking cbd oil morning afternoon and before sleep change your mood ok
@twitter_user Oregon here, the Trump years were brutal on my sleep patterns, like I had no sleep. indica gummies were a huge help, there are also loads of CBD products for ailments that are very effecitve
@twitter_user CBD and sleep!
@twitter_user @twitter_user Have tried some of the CBN varieties?/CBG varieties for sleep?
@twitter_user which CBD Vap should I get I have MS 10 years now I don’t sleep I need something medical marijuana so I can go to sleep email me help me please 😀 I’m MS Fighter. Dana
@twitter_user I bought a bunch of action movies on Blu-ray. A mini dewalt impact driver. A massage gun to try and smooth my back and some CBD oil to try and get a good nights sleep. I’ve never tried it before.
@twitter_user My solution has been Olly Sleep gummies, CBD, and 5 drops of ABX Sleepy Time cannabis drops sublingually. I don’t know if the latter is available where you are but this combination finally got me to sleep through the night.
@twitter_user @twitter_user @twitter_user it's legal here - huge money grab on the tax revenue doubled the cost. The CBD helps to sleep but not good for during the day. Meanwhile CDC/DEA cracks down on legit RX pain meds while drug addicts dying from street oxy/fentanyl/heroin - totally different issue.
@twitter_user yo mak, where do you get your CBD oil? My insomnia has been super bad lately, and I've been thinking about giving it a try
@twitter_user @twitter_user @twitter_user Me too ...THC/CBD ....cures my insomnia too 😴
@twitter_user @twitter_user None for me. CBD oil is helping. With sleep and night flushes 🥵
@twitter_user As a former bud-tender, can confirm. I learned so much and interacted with so many people using it and it's elements in different ways. CBN for sleep, CBD for healing, THC for pain...
@twitter_user @twitter_user I know it’s a taboo thing these days but cbd oil has helped me sleep (I’ve always been such a light sleeper but this has helped fall asleep faster and stay sleeping longer) and alleviated some of my anxiety. I also listen to “pink noise” soundtracks on Spotify.
@twitter_user Not tryna be a spokesman for CBD, but idk if you’ve ever tried it, puts me to bed like a baby if I can’t sleep
@twitter_user Indicas just tend to quiet my body and mind and helps me eat and sleep but sativa, man that is like the crack of weed lmao I can’t stand it cause it gives so much anxiety. I think the lack of CBD is another thing that makes it suck lololol
@twitter_user Haaa. Yup! Everything. OTC, rx, CBD, yoga, exercise, but yeah.. drinking is the only thing that will occasionally get me to sleep at a reasonable hour, still not for a great length and obv not quality sleep. I’m used to it though. Still sucks.
@twitter_user Milo I found that cbd 500mg and above really helps insomnia, better than anything I've ever been given by a doctor or other sources, I've suffered from insomnia since I was like 15 im now 23 and cbd shits on anything else for helping with insomnia, and there's no side effects
@twitter_user Try CBD then, they will help you sleep and help you become more productive. Let me know an address and I will happily send you some for free
@twitter_user @twitter_user heya! cbd isnt for getting high but helps medically with back pain, sore muscles, insomnia depression and anxiety!
@twitter_user Think ive mentioned edibles to you before. They can offer a wide range of relief, and are now legal in Virginia!! Can prob order some cbd w thc gummies online for stress/anxiety/pain/insomnia/inflammation legally. Just a friendly heads up. Hope youre well and early Happy NYE!!
@twitter_user Cannabis Topicals and Orals 🇬🇭🔥💯 Hair &amp; Beard Grow Balms Skin Care : Stretch Marks Allergies Cuts and Burns Bleach Marks Delicate Skin Etc. CBD Oral Drops : General Body Pains including headaches Insomnia Fatigue Panic Attacks Menstrual Cramps Epileptic Episodes Etc. https://external_URL
@twitter_user Full Spectrum Cannabis CBD 💧 Available in 30ml •Pain management •Stress control •Panic attacks •Anxiety •Insomnia •Menstrual cramps •Epileptic episodes •Loss of appetite etc... Can also be applied topically 💯🇬🇭 https://external_URL
@twitter_user Hows the sleep? You ready to try CBD yet? 💥👊
@twitter_user Love my CBD... sleep like a freaking baby! But what’s this BURN that you’re talking about????
@twitter_user @twitter_user Oil CBD has really helped me sleep better... with no bad side effects.
@twitter_user CBD lotions works. Just be careful how much you use. A friend of mine covered his entire body, and effectively rendered himself unconscious for hours. Best sleep he ever had. Lol.
@twitter_user Gold Bon Ultimate Overnight Deep Moisturizing Lotion (has melatonin in it) and Sleep Cove Podcast. Add CBD if it is really bad.
@twitter_user I’m an insomniac and I started taking CBD and I sleep so good
@twitter_user @twitter_user @twitter_user I use a CBD vape at bedtime to ease my aches to help to sleep, really helps
@twitter_user If ur taking that many melatonin gummies it’s time to hit the next tier gummies. THC/CBD gummies. Puts you right to sleep. 😴
@twitter_user I want to be able to sleep long enough to dream. It just evades me at the mo. I’m perpetually tired and grumpy (my poor family) Will be good to know if the CBD oil works. Fingers crossed 🤞🏼💭💫💤
@twitter_user My wife brought home horse pill sized CBD gummy hearts but I'm working the polls and afraid to take one so I guess I'll watch her sleep 🤔
@twitter_user Try a CBD lotion or cream if you live in a state where you can buy such things. Rub it in twice a day, in the morning and at bedtime for a good night sleep.
@twitter_user @twitter_user I recently tried CBD oil and was amazed how effective it is to put me to sleep.
@twitter_user Tried everything possible, next step would be opioid, (not going that route). Use CBD oil (legal in Canada now,much easier access). Zopiclone at night, for pressure pain,only thing that gets me a good 6-7 hrs painless sleep.
@twitter_user @twitter_user We love CBD sleep gummies too!
@twitter_user There are CBD sleep aides. Ever tried those. I use the gummies.
@twitter_user Hemp-derived CBD is legal to be shipped to any state, if that helps. I feel so bad for all the people who can’t access THC because a 1:1 gummy and a weighted blanket do wonders for my sleep.
@twitter_user Goes back to sleep
@twitter_user Thank you for your concern for us♥️A lot of us are scared. I started taking Prozac a few months ago...I use CBD tincture daily, melatonin to help me sleep every night, a weighted blanket, &amp; the occasional THC gummy. I watch a lot of TV when I’m home &amp; I’ve gained some weight.🤷🏼‍♀️
@twitter_user Cannabis Topicals and Orals 🇬🇭🔥💯 Hair &amp; Beard Grow Balms Skin Care : Stretch Marks Allergies Cuts and Burns Bleach Marks Delicate Skin Etc. CBD Oral Drops : General Body Pains including headaches Insomnia Fatigue Panic Attacks Menstrual Cramps Epileptic Episodes Etc. https://external_URL
@twitter_user I haven't had CBD gummies before but I take CBD oil and I haven't noticed much change in my sleep since taking them. I have heard people take CBD for anxiety before bed though. As for brands I use LoveHemp but might not be available in the US. I don't think there would be any 1/2
@twitter_user @twitter_user CBD gummies just make me angry lmao, like ... I could be smoking weed. I've been walking a lot more and I skate often. As for routines, work won't even let me cement a normal sleep schedule so. I'll look into valerian and magnesium though. Tank uuu
@twitter_user Cbd Oil pain relief for my knees and it makes me sleep like a champ
@twitter_user Cbd before bed for better sleep quality, no screen time 1 hour before bed. Protein heavy breakfast to keep insulin low
@twitter_user @twitter_user I take CBD oil and this supplement called Tranquility from Glaxon and I get a solid 8 hours of amazing Sleep.
@twitter_user As a CBD user. It truly does work. It helps with Anxiety, hunger, sleep, pain, headache’s &amp; so much more. The amazing benefits that come from something such as has helped people all over the globe with seizures to even sleep disorders.................. #cbd #cbdeducation
@twitter_user Cbd gummies. Or the other kind. That’s the only thing that puts me to sleep and keeps me asleep for 8 hours.
@twitter_user @twitter_user @twitter_user Agree! We’ve also used their tinctures. Best sleep ever!
@twitter_user I have OTC CBD gummies and a prescription gummy for insomnia. I have low dose pills for anxiety.
@twitter_user @twitter_user Completely sober at the moment except for my half of ultram which is only 25mg Haven’t smoked cannabis oil since yesterday to help me sleep I hardly smoke my oil anymore because when I do I really get messed with by #v2k
@twitter_user @twitter_user Does it make you feel groggy in the morning? The CBD gummies I was taking makes me feel hungover the next day. I CAN NOT sleep and need something!
@twitter_user Cannabis Topicals and Orals 🇬🇭🔥💯 Hair &amp; Beard Grow Balms Skin Care : Stretch Marks Allergies Cuts and Burns Bleach Marks Delicate Skin Etc. CBD Oral Drops : General Body Pains including headaches Insomnia Fatigue Panic Attacks Menstrual Cramps Epileptic Episodes Etc.. https://external_URL
@twitter_user I have - I tried Vibes capsules (a brand that features in a lot of top 5 reviews of cbd). I’m not sure exactly how much they worked for combating anxiety and headaches, but they did help me sleep. I stopped taking them because they were very expensive -
@twitter_user I've used the oil "pills" that you can get from any fire and flower for back pain, and found them very helpful, especially for sleep. You can get ones from the store that are high cbd, and low thc, which I find are the most helpful.
@twitter_user @twitter_user I have chronic pain and insomnia so CBD ❤️
@twitter_user I discovered CBD from my aunt, it does wonders for my pain and insomnia! @twitter_user #NaturesScript
@twitter_user I love my cbd. Especially for my anxiety, helps me sleep better too. It’s literally from the same plant. They just strain a lot of the thc out. Josh has adhd and it helps him keep it under control too
@twitter_user Looking for advice on how to get better sleep, can you help?
@twitter_user I take CBD for anxiety, and sleep and my husband for pain. I really love it, except the price😉 Have fun!
@twitter_user You gotta take 50-60mg cbd a day to fix sleep. It fixes my neuropathy that paralyses me without cbd. Eating and exercising doesn’t do that
@twitter_user Raise Your hand If you are tired of living paycheck to paycheck and want to learn how to CBD dropship In the Legal Cannabis🌱 Industry to make 💲 in your sleep!
@twitter_user Besides the fact that you look simply amazing, damn woman, just wow. Quick question, does CBD work on migraines and insomnia?
@twitter_user Ask about Clonidine. It's purpose is to lower HR when blood-pressure meds don't work. My ticker is extra-tough apparently? Clonidine is frequently used off-label for anxiety, insomnia, butt-fatigue. You name it... It should be in the public water supply, along with CBD.
@twitter_user I am not being flippant here. I drink Trip CBD ( whose page seems to be down right now) I find my sleep patterns have improved. My dtr tells me taken with the oil her sleep is much deeper and less disturbed. Its available in some supermarkets, I got my last lot from amazon.
@twitter_user @twitter_user Lol noo. I’d recommend that for being creative or for social lubricant. CBD is great as a sleep aid.
@twitter_user @twitter_user Read Chasing the Scream, then come back to us. Also, cannabis - especially CBD - is proving massively beneficial across many symptoms, seizures, anxiety and sleep issues to name some.
@twitter_user @twitter_user I suffer from insomnia and my cbd oil is at my res and I am literally having the worst time trying to sleep ever it isn't fun waking up tired every day and not being able to sleep
@twitter_user I find cbd doesn’t help me with pain, sleep or anxiety tbh. I keep trying it though.
@twitter_user CBD is my go to for everything from lupus flares to sore muscles and sleep aid. Ive cut out so many useless pharmaceuticals thanks to CBD products
@twitter_user @twitter_user @twitter_user @twitter_user You reckon this will help my carpel tunnel pain? Can’t sleep at night, constant laptop working from home is killing my wrist
@twitter_user Take some cbd for sleep chinita
@twitter_user @twitter_user @twitter_user @twitter_user Arrr. That's a good sign. Our Tyson was still going on walks up until around 2 weeks before he had to be put to sleep. They really do become part of the family. 😊
@twitter_user My husband is so square he's a cube, but he tried cbd and thc for insomnia. The cbd makes him so depressed and suicidal it is VERY scary, but the thc is lovely. I've never heard of that side effect of cbd before, so be careful.
@twitter_user @twitter_user When you want the best sleep of your life get one of the CBD ones 😍 You'll thank me later lol
@twitter_user Yeah, my trick are cbd gummies. Relaxes the hell out of you so you sleep like a rock. Tomorrow is chest/triceps/shoulders
@twitter_user CBD is a derivative of the hemp family - a natural pain relief, helps with anxiety, sleep, good health in general - there’s different strengths 2.5% + , 5% is most common - the charcoal helps your guts and removes toxins - I use for my IBS 🤣
@twitter_user Sounds interesting, and a little scary lol.. have you ever considered CBD for a possibly more restful nights' sleep?
@twitter_user Chamomile tea helps, and if the insomnia is still pretty strong, have you considered CBD?
@twitter_user Or you could try cbd drops, helps some people with sleep
@twitter_user Same! I can always sleep but yes, it's the anxiety wake ups. Blah! Try CBD? Might help!
@twitter_user Thanks! I'll check it out but I think it's more everything going on, life stresses and etc...I try to have Alexa play me meditation music before bed and I have been taking my CBD gummies for sleep but especially yesterday morning at work, 5 cups of coffee ended me
@twitter_user Wish I knew what that felt like. Otherwise I'm a need some melatonin or CBD to get some sleep
@twitter_user @twitter_user @twitter_user I like edibles in small dosages. I use cbd oil before I go to sleep at night for my chronic neck pain. I only smoke at night anyways. After I’m done with work and just at home for the night.
@twitter_user Ouch. My CBD/Thc 1 to 1 liquid pot at night helps me sleep. Otherwise I'd just lie there. Good morning Nina.
@twitter_user I had insomnia as well and I tried CBD oil and it changed my life with getting a good night sleep.
@twitter_user @twitter_user Not exactly true. It will work for a while then you build a tolerance to CBD/THC. It's happening now to me as I take gummies at night to help sleep &amp; I've had to jack up the dosages to the point that I can't afford them anymore. Going to stop for a couple of weeks to try &amp; fix
@twitter_user I'm in a lot of pain today but I've just purchased some really good CBD oil and gummies, they are fantastic!! They help me sleep, ease some of my pain and they help with my anxiety. I've tried other brands before and they've been rubbish but this one I've got now is magical!! xx
@twitter_user Venus said he won't nominate just because they sleep in CBD, she will nominate bass on like and who naminated her. to Thulz.
@twitter_user Try CBD + melatonin. You'll sleep like a baby but not necessarily for half a day
@twitter_user People are sleep on CBD
@twitter_user I call it an itching pill. But it’s Xyzal. It helps with my cholinergic urticaria. I take one of those and 5 valerian root pills every night and that combo has helped A TON with anxiety and my skin. Sleep, too, obviously. I’m not interested in the CBD oil, but thanks!
@twitter_user You might want to self-medicate your fears. A bit of extra sleep, herbal teas, cbd ....
@twitter_user Lots of sleep! Staying home when I am able to. Water. CBD 😅 any food high in probiotics!
@twitter_user CBD cream with a gentle massage. At least you'll sleep better.
@twitter_user Yea, I've been constantly dealing with anxiety, my whole life, and just within the last year was actually given a prescription for that constant anxiety. I use CBD when things are really bad, or I feel as though I know I'm not going to be able to sleep or get myself calmed down
@twitter_user @twitter_user I know someone who had long-standing serious major depression and anxiety with suicidal ideation -last year tried cannabis and shrooms ,said it gave him a ‘reset’ and helped him far more than the ect and meds. I’m interested but it isn’t easy to find .mg+cbd/thc fixed my sleep
@twitter_user #cbduk I’ve heard amazing things about CBD. I suffer terrible insomnia and awful Menopausal symptoms and a friend recommended CBD. I’d love to try these ❤️ @twitter_user
@twitter_user Hoping this would help with my lack of sleep #CBD #NuHemp @twitter_user 🌿
@twitter_user I would love to win amd I think CBD oil could help with my chronic pain conditions, anxiety &amp; insomnia therefore reducing my medication 🤞 @twitter_user
@twitter_user I’m using CBD oil to get my sleep sorted, no longer waking at 4.30ish and stressing. I can’t see the Instagram competition page....
@twitter_user Cbd helped me with anxiety and sleep problems it’s something to consider learn about everything and try what works for you whatever it is 💗
@twitter_user I recommend CBD oil, I vaper it and used that for my insomnia or helps me shut my mind down and gives me a good night's sleep
@twitter_user Well I suffer from chronic nerve pain and cervical spine issues so it’s better than taking what the doctor has prescribed. It helps me sleep and sleep away the pain . I take 70mg to 80 mg to sleep away my pain . During the day 25 to 40 mg of CBD to help me .
@twitter_user Design my life around my introversion. I have maaaad social anxiety. I was taking full spectrum CBD, which makes me lethargic af buuut I can sleep all night instead of waking up 10 times. Stopped because I might need to pass a drug test somewhat soon. THC is still illegal :(
@twitter_user @twitter_user @twitter_user I'm not sure dosage, I've escaped them this cycle as i never had infusion, because of side effects so I'm on my chemo tablets. I've just started cbd oil to help mainly with sleep. I have to say I am falling asleep alot quicker. My sleep is terrible 🙈
@twitter_user Sweetheart, have you tried using melatonin...? I love the stuff. Totally swear by about 10mg most nights. I found CBD so hit and miss for sleep. Take a bit too much and suddenly you've gone over the hill and won't sleep at all! 🤔😏😘😘😘
@twitter_user I ordered another bottle of the lotion in case they stop selling it. It smells amazing and really does help calm me down. I woke up at 1:30am and couldn’t get back to sleep till 4 (steroids). I ordered a CBD vape pen to see if that will help. I’m trying everything.
@twitter_user 📡The remix: Happy Saturday! #CannabisCommunity let's charge up dive into learning about CBD and how it helps relieve pain, anxiety, insomnia, seizures, oh and the list goes on...
@twitter_user Goal - better sleep Assist - CBD
@twitter_user Sometimes. But that's because of CBD, orca weed gummy. Great sleep!!
@twitter_user I ended up giving in to the thc for sleep, the CBD wasn't enough for me.
@twitter_user So what ur saying is we are gonna have A CBD PARTY!!!!!!! Where we have no anxiety, pain and we sleep well!!!!!!
@twitter_user For what condition? I can attest CBD is wonderful for insomnia, &amp; to my surprise, for chronic pain. My mom &amp; her lady friends all took garlic for arthritis, so I see an anti-inflammatory thread running between the two.
@twitter_user Honestly, CBD and magnesium (but magnesium is for pain... but I’ve heard it helps sleep too)
@twitter_user I don't know if cbd would have the same potency to knock me out for a deep sleep like weed does.
@twitter_user Been making edible cannabis oil for the last few years and take three capsules before bed. My menopausal night sweats and insomnia have been completely eradicated (and I even suffer from hyperhydrosis and had my armpit sweat glands removed 40 years ago before Botox was a thing)
@twitter_user i use to have horrible insomnia. my mind just be racing with thoughts and wouldn’t let me sleep. a jay before bed used to do the trick but my high ass would keep telling myself jokes and doing goofy shit-preventing sleep. now i do either that, a lil cbd, my tea &amp; ofc music
@twitter_user I believe this is called “going to sleep early”
@twitter_user sleep CBD, lavender/chamomile... I'm sure you've tried these though
@twitter_user Sleep study. Sorry but the reasons can be numerous and complicated. CBD?
@twitter_user Oh man, I'm sorry to see that. Went through a similar issue with jaw and gum work about 6 years ago,and it was a haul. I hope it all works out for you. I started using CBD to help with sleep and the inflammation. Worked good for me, but check with your doc🤞
@twitter_user @twitter_user @twitter_user I struggle with sleep and had two ops on my back so that gives me agro too
@twitter_user @twitter_user @twitter_user I started using cbd for my pain, sleep and anxiety! Happy to chat
@twitter_user Trying CBD to finally get sleep.
@twitter_user I have gummies. They are 30 mg CBD and 1 mg THC. They're very tasty. Oils are good too, but you have to measure them yourself. You can also get capsules. Your local dispensary should be able to find you what you want. Just tell them what you're looking for, i.e. chill and sleep.
@twitter_user I like Peptiva melatonin probiotic. It’s a little pricey but worth it. CBD doesn’t always work for me either. After a few hours of sleep I often hear people yelling for me or at me. Not fun!
@twitter_user Poor girl. Have you tried cbd oil to get her to sleep at night. You think she has anxiety attacks at night cuz of a pervious event. Try cbd oil before she goes to bed maybe it will calm her nerves
@twitter_user 2/2. I have a patient treating his neuropathy pain with my CBD oil. Takes a blend for sleep. Went from 8 (up to 12) oxys per day down to 1.5 in a few months. Also treating a dog with a death sentence from lymphoma using a higher THC blend. &amp; she’s doing really well.
@twitter_user ♡ SHOP@ https://external_URL CBD 🌱 Organic USA Grown Hemp CBD Oil Supplements &amp; Skincare with No THC • #cbd #cbdoil #hemp #sustainable #USA #organic #holistic #insomnia #joint #pain #anxiety #stress… https://external_URL
@twitter_user if you can get any cbd that can help a LOT and you won’t get high from it. cbn is also very sedating and helps with sleep with no psychoactive effects. you can order both online if you don’t have access to a weed store. also magnesium supplements
@twitter_user @twitter_user @twitter_user @twitter_user Between fluvox, cbd, and melatonin - the sedative part of my cocktail - I expect to sleep like a baby right through covid 😀 I may even use paxlovid’s 3CL for 83 year old if it still works. No ritinovir though.
@twitter_user what kind of CBD do you get for sleep?
@twitter_user I use THC CBD gummies every night for pain, anxiety &amp; sleep. I tried just CBD but it didn’t work nearly as well as the combination THC CBD.
@twitter_user I take a. CBD gummy every night and it really helps me sleep
@twitter_user I’ve taken 50mgs of cbd and a gabapentin. If I don’t die in my sleep, I’ll at least wake up well rested.
@twitter_user CBD b+ A few benefits users may experience: Alleviate anxiety &amp; stress, reduce chronic pain &amp; arthritis, promote better sleep &amp; energy, enhance focus &amp; clarity, support heart health &amp; wellnes, help moderate blood sugar levels, improve mood. @twitter_user @twitter_user @twitter_user
@twitter_user @twitter_user I have bad bouts of insomnia and have to have sleeping pills sometimes - I get both extremes 😩
@twitter_user @twitter_user Not corny at all! Meditation is amazing! If I can get past my stubbornness to do it I always feel better after 15-30min of it. @twitter_user I'd also look into some CBD for sleep. There is also yoga for sleep and tea.
@twitter_user @twitter_user Our customers are loving our 1500mg for sleep at the moment. I personally use our 3000mg and I sleep like a baby every night! If you message me I can apply discount to your first order to get you started
@twitter_user Take some CBD for focus or to help with REM sleep
@twitter_user Try CBD etc great for stiffness, anxiety, sleep and nice alternative to end of day beers
@twitter_user I’ve been trying CBD oil for insomnia over the last month. Doesn’t work for me and tastes bloody awful. Back to the drawing board.
@twitter_user I can certainly sympathize with this especially TMJ - chronic since I was 21. I’m trying our variations of cbd oil to help with pain &amp; sleep. 🤷‍♀️
@twitter_user I had to CBD to get some more sleep in. Literally, an anxious mess.
@twitter_user Any advice for sleep? I’m a CBD/THC fan
@twitter_user CBD gummies. Best sleep aid in the world!
@twitter_user Haven’t smoked any CBD or THC IN 10 weeks. Was worried about my lungs and the THC wasn’t helping me sleep anymore and no more pain relief from CBD. I was smoking more CBD for feel &amp; it became a slippery slope. 15 years ago I used to smoke up to 4 packs of cigs. a day. Good 4 U.
@twitter_user @twitter_user @twitter_user @twitter_user @twitter_user @twitter_user @twitter_user @twitter_user @twitter_user @twitter_user @twitter_user @twitter_user @twitter_user @twitter_user @twitter_user @twitter_user @twitter_user @twitter_user @twitter_user @twitter_user @twitter_user @twitter_user @twitter_user @twitter_user @twitter_user @twitter_user @twitter_user @twitter_user @twitte…
@twitter_user I will second the cannabis oil. I get my own oil sent over from Amsterdam, that way I choose the dose as I don’t want to be high. I just want to feel ok and get some sleep. I do have opiate based prescription meds but I’m not a big fan as they make you feel crap the next day
@twitter_user Mate I was bad for sleep for about 8 years, 3-4 hours per night &amp; even that was broken. I tried a CBD oil that a fairly famous boxer does promo for, Im not kidding within 2-3 weeks I was getting 8-9 hours unbroken sleep 4 or 5 nights a week. I was always skeptical, but it worked
@twitter_user @twitter_user my partner suffers with fibromyalgia and Ehlers danlos syndrome with basically means her joints and muscles are in constant pain makes it very difficult to sleep. Would this product help her? She's tried CBD oils from Holland and Barrett to no effect and CBD vape
@twitter_user Not ideal. Try cbd only oil for sleep. THC might induce sleep but the quality for me isn’t great
@twitter_user It’s insane. It’s got to be addressed. If I didn’t have CBD gummies to sleep..
@twitter_user @twitter_user @twitter_user CBD helps me sleep at night during a migraine, but doesn't seem to do anything during the day much. Also one of my symptoms is fatigue and the CBD kinda makes that worse. I'm planning to move back to the US in a couple years &amp; I'll have to try pot for the migraines then.
@twitter_user I’m no expert,cbd is great for pain,if he’s after injury &amp; on so much medications he definitely should consult doctor to confirm it’s safe. Definitely helps with sleep cbd+indika (my experience).There are topical lotions too. Hope your pal feels better soon!
@twitter_user Have you tried the CBD oil u can get in the likes of Holland or Barrett. Few drops at night can help ease you into your sleep
@twitter_user Try A5 and naproxen , voltaren , didn’t help,cbd creme works within the hour,right to sleep 👍👍
@twitter_user If the CBD/melatonin combination is not helping, you may want to try a CBD/CBN oil. CBN tends to induce a greater level of sedation than CBD alone, which can help with more severe insomnia. https://external_URL
@twitter_user Does that help with sleep? I just started cbd oil a few weeks ago to try and help me stay asleep. So far no luck.
@twitter_user @twitter_user I don't want to add THC to meds &amp; herbal supplements I already have to take. My docs agree, but totally my choice. Hubby with extreme pain from MS &amp; strokes uses THC gummy bears &amp; CBD capsules to afford relaxation and relief to sleep. I'm aware of THC potential, just not for me.
@twitter_user Hi, Perez. Have you tried CBD oil for sleep? It is natural and works for so many conditions including sleep disorder.
@twitter_user Mostly cause this world is made up of Fuck shit most the time. Give me some CBD and let me sleep fuck the fuck shit I’m trying to enjoy the time I have left on this beautiful earth.
@twitter_user @twitter_user I have a lemon ginger cbd spray. I sleep like a baby every night.
@twitter_user Lost 17 pounds in 6 months. No exercise. Replaced it with cannacocktails. 1mg CBD/THC droppers. Sleep better, feel better, no afib and have no interest in returning after 13 months. Athletic brewery has excellent non-Alc IPAs if you ever crave a good cold beer.
@twitter_user @twitter_user Anxiety and insomnia are not the same thing. CBD calms my body but doesn't dull my mind. THC is what helps me sleep. But too much THC can increase anxiety. It's about balance.
@twitter_user Great topic!! There’s been very little studies to show the sedative effects CBN can provide to help with insomnia, BUT the studies done show that CBN will only act as a sedative when combined with THC, creating the entourage effect. These CBD brands trying to monetize from...
@twitter_user I take oral CBD every night to help me sleep, and never had COVID (a J&amp;J in March of 2021 and Moderna booster in August). Coincidence? I think not! 😁
@twitter_user INFUSED CBD BURGER MAY TAKE OVER THE COUNTRY WITH LESS GASS PASSED...LESS GLOBAL WARMTHING...GO BACK TO SLEEP CONTROL FREAKS...
@twitter_user @twitter_user @twitter_user @twitter_user Well I’m hoping it will help with lack of sleep, anxiety and general aches and pains. Good luck everyone 🤞🏻
@twitter_user CBD 1000mg oil has helped my wife who has been on pain medication for a decade start to get 8 hours of sleep a day she has had it for a month and the proof is in the pudding . . Or the oil in this case
@twitter_user There was one time melatonin wasn’t working for me..terrible insomnia (2021 during the pandemic) and I tried CBD oil capsules..it was like magic haha. Slept the best I’ve ever slept.. maybe try that!
@twitter_user Been really thinking of you. Yep, taking some cbd and buckling up xx (can you pace and sleep?)
@twitter_user Not much. I tried it on a whim &amp; it DEFINITELY helps me sleep. I don't know if it really is helping my anxiousness or not. I feel calmer, but I want to experiment more. I do THC/CBD mix for cramps and it seems to work most of the time.
@twitter_user It's the only way I consume it for ptsd and leisure (yes both). I sleep way better as opposed to drinking. CBD light strains make me less sleepy and I can function pretty well on it. Good time to clean house do yardwork, watch a fire or have a chat. That's my experience anyways.
@twitter_user @twitter_user It’s edible, thick oil like extract of the plant. It was the only thing that helped me after 2+ years of terible insomnia It’s probably dose and/or strain dependent as well (indica vs. sativa). CBD did nothing for me.
@twitter_user CBD oils. I've been dealing with tons of stress from college and anxiety from personal problems. It helps a lot and also getting a full nights sleep.
@twitter_user 2 hours before bed: valerian root tea (sleepy time extra) and TJ’s sleep tea, 200 mg magnesium, 3 mg melatonin. Right at bedtime: CBD and Trazadone. CBD for midnight wake ups. YouTube “Celestial white noise”. Benadryl only in emergencies and high stakes situations. God speed.
@twitter_user CBD/CBN. A company called Wyld makes a good elderberry sleep gummy.
@twitter_user Me: Start getting ready an hour early, no electronics, no, alcohol or prescription sleeping aids, stop drinking water 3 hrs beforehand. No ibuprofen or Tylenol to help with sleeping. I might take a CBD tincture or Deep Sleep herbal. Other than that, nothing… 😜
@twitter_user I literally need to be watching or listening to a science documentary (and on CBD) to sleep properly nowadays. I ain't complaining.
@twitter_user CBD oil helped with that for me. I have anxiety and was suffering anxiety attacks and anxiety dreams at night. The CBD took just enough of an edge off the anxiety to let me sleep.
@twitter_user @twitter_user I just would like to say that THC/CBD actually disrupt your REM cycles. Sure you'll fall asleep fast, but it's not actually a deep sleep.
@twitter_user Your experience will vary with the new varieties. You’ll thank goodness for CBD, and indica strains encourage sleep.
@twitter_user @twitter_user I’m using CBD tincture drops. Helping me sleep immensely at the moment. 🙂
@twitter_user CBD supplements are very popular for this. The tincture drops help me sleep tremendously well.
@twitter_user Check into CBD from Hemp. Weed has THC and it's psychedelic. Sometimes.... Psychedelic is good when awake. Try 528htz Music and Melatonin. I know ALL sleep strategy
@twitter_user No joke but cbd with melatonin will put you right out. I have really bad insomnia to the point I won't sleep for days at a time so I had to find something.
@twitter_user Oh same as I bob baby about to get him to sleep my clicking bones often wake him back up 🥴
@twitter_user Also helpful: pillows that match my body's needs, a CBD tincture formulated to promote sleep, a heated mattress pad for the winter, meditating right before bed, &amp; turning the lights down low an hour before bed time.
@twitter_user Take deep breaths, focus on a small thing that keeps you grounded, say no, take space, find a way to get good sleep… vitamin D and CBD are also helpful for me.
@twitter_user @twitter_user I also like the predictability and even dosage of edibles. 10mg THC is perfect for me too. 12.5mg of CBD helps my occasional anxiety or insomnia.
@twitter_user I found sleeping with earplugs made a huge difference - I would get woken up by really quiet sounds otherwise. Also putting a tshirt across my eyes to reduce light in the mornings etc. Have had mild success with cbd oil but not sure how applicable in this case - sleep is hard
@twitter_user Hi Tanya, I was at an event with you yesterday, you mentioned CBD oil for anxiety and sleep depravation. What % is best to try? I can only find 5, 15 or 20%. Thank you!
@twitter_user CBD oil by CBD Triathlete Cherry Active @twitter_user Helps with my sleep, whilst i ensure peri
@twitter_user @twitter_user I take (microdose) a equal parts CBD and THC indica. I have figured out the right dose that lets me sleep and wake up not stoned. It has taken me a min to work this out but worth it.
@twitter_user As long as it keeps you half sitting up it will work or that’s how it works for me, good luck Pru I hope you find a way to get a good nights sleep, CBD is a good option too
@twitter_user @twitter_user @twitter_user My dad uses CBD oil because of arthritis in his back. It helps him get through the day with less pain and helps him sleep better.
@twitter_user @twitter_user I just like sleeping. Local vape shop started selling CBG gummies. These things are awesome. Knee pain gone. Sleep like a baby. Gave one to my 75 year old neighbor. Drove her out to get more today.
@twitter_user I was going to try my CBD oil but fell asleep easily enough on my own. But it's been a restless sleep.
@twitter_user You're too excited. I would recommend taking CBD oil before bed or taking a sleep aid. But don't abuse drugs like I do 😉
@twitter_user @twitter_user CBD is good for pain not really good for sleeping plus it has a hangover effect leave a little bit of weed in the Sun just take a couple hits off at you'll be out cold no side effects feel great the next day it's the only way my mom's getting any sleep right now
@twitter_user I've had shoulder pain for a decade because of a work injury. Kinda tried everything, Aleve/Tylenol is like 6/10, CBD gummies helped me sleep through the night, like 7/10. I'm on anxiety meds now and they weirdly help with pain. Ask for venlafaxine if it persists. 10/10. ---
@twitter_user @twitter_user @twitter_user @twitter_user Just wanted to add that I have rheumatoid arthritis &amp; OCD and I’ve added CBD to my rx meds and it has lowered my pain even more and it helps my sleep a lot. I’ve been using it for almost two months. I tried one kind last year and it didn’t help, but this is a higher concentration
@twitter_user @twitter_user @twitter_user @twitter_user Just wanted to add that I have rheumatoid arthritis &amp; OCD and I’ve added CBD to my rx meds and it has lowered my pain even more and it helps my sleep a lot. I’ve been using it for almost two months. I tried one kind last year and it didn’t help, but this is a higher concentration
@twitter_user I’ve tried both. CBD does help w my anxiety but it’s not doing much for my insomnia anymore. Even prescribed sleeping pills don’t work.
@twitter_user he was trying to get like melatonin cbd gummies to sleep but instead he got it with stuff that gets you high 😭
@twitter_user Lovely, fingers crossed Paul 🤞 Sleep is why I use CBD 😴💤
@twitter_user @twitter_user @twitter_user @twitter_user 🤞🏻🤞🏻🤞🏻🤞🏻 desperately need a good night sleep 😴
@twitter_user Dude, if you need something to sleep use CBD. Take an edible. Pharmaceuticals for sleep are all fucked and can kill you unexpectedly. 💀 Being someonwhat serious because I would hate the crypto prophet to become a martyr early. 🙏🏽
@twitter_user @twitter_user 4)Their discount made it possible to have. My Son had terrible PTSD from serving. After using these products for a while, he got totally off alcohol he used to sleep. Like Rachael said her whole fam uses cbd. After finding this brand, most of mine do too. LIFE CHANGING!
@twitter_user @twitter_user I sleep with ear plugs in most nights after taking a LOT of CBD oil.
@twitter_user Yes. I did not like it. It is legal here. I buy it at a CBD store. Has small amount of THC It helps me sleep.
@twitter_user Oh, the other thing about CBD was, for me, I just slowly got sleepy &amp; peacefully went to sleep. As opposed to some meds that make you loopy, slam you into sleep &amp; maybe give you a hangover.
@twitter_user My CBD gummies help with pain management and they let me sleep.
@twitter_user @twitter_user i've never been able to sleep more than a few hours at a time, but somebody gave me CBD oil to try &amp; i slept 7 hours straight last night. i guess i'm recommending it.
@twitter_user Cbd oil + melatonin- the only thing that has ever worked for my chronic insomnia.
@twitter_user I suck down some THC/CBD “tincture” before sleep to deal with pain and lifelong regrets. Getting a job you like works too.
@twitter_user Could CBD help? Maybe CBN, great for anxiety &amp; sleep?
@twitter_user @twitter_user Michael got some CBD oil to help him sleep. Didn’t work for him. Might work for you. It’s here if you want it. ❤️
@twitter_user Are you getting THC cbd? In Texas, we can only get non-THC cbd. Just helps me go to sleep.
@twitter_user CBD can help you sleep.
@twitter_user CBD sleep booster? 🚀😵
@twitter_user I use cbd in my vape pen for getting off the nicotine addiction and it is working I have had the best sleep that i ever had. I wake up in the refresh and alert. I have not had a headache and pain in my ankles since i started taking cbd. It works for me!
@twitter_user SERIOUS question . Does CBD help U to sleep?? Ty so much. I really need to sleep :(:(:(
@twitter_user Try CBD. It can help with anxiety and sleep. Sunsoil is a good brand.
@twitter_user Wich I could share blue 💙 dreams only 1% thc and 23% cbd but I have high thc strain for my ptsd and anxiety insomnia need to get high but chronic pain cbd effective respect https://external_URL
@twitter_user I have deeper more relaxed sleep. It may be because of the anxiety. I had a hard time going to sleep and staying asleep. I have been on CBD for 2 weeks now and I could tell a difference after about a week. My neck, back, and shoulder pain is better as well.
@twitter_user Do you wake momentarily and then go back to sleep? If yes, no problem. But if you’re not getting a good night’s rest, it is. I’m 50 and had sleep problems for 30 years. I tried every pill there is, and all had downsides or didn’t work. Finally discovered CBD. It works. 1/
@twitter_user CBD and acupuncture. I get a solid 7 hours and have struggled with my sleep for years and nothing has worked so well.
@twitter_user I can totally relate to this. I’ve been in crisis mode with my senior pup for almost 5 months now. He’s just recently started to do better and I could sleep for a week if he didn’t need CBD oil every 8 hours.
@twitter_user CBD has only helped my insomnia. I haven't found many natural/holistic methods for my anxiety unfortunately. But a lot of people do! I always hear yoga. (&amp; come to think of it, my essential oil diffuser has been helpful!)
@twitter_user CBD helps me with anxiety and minor aches and pains. Sleep usually feels good too no matter how many hours I get. But! I also only get CBD with a little bit of THC in it because they’re catalysts if each other.
@twitter_user I highly highly suggest Wellbutrin XL. I also take Buspar for anxiety. Supplementing along with that, some NED CBD oil sleep blend at night and “happy healthy hippie” namastay in bed and their “joy filled” supplement during the day. It’s hard to explain how it’s better 😂💓💓 ily
@twitter_user I suffer from anxiety and depression, I haven't actively taken any meds for several years. I smoke recreational marijuana (not medical since it's not 100% legal in my country yet ) and it helps me with insomnia and general panic attacks. CBD doesn't work for anxiety w/o THC
@twitter_user I’ve been dealing with insomnia on and off since my boys were born. Going long periods of time with less than 45 mins at a time. Too scared to take any meds. This summer I found CBd. it’s helped!. Don’t yet sleep thru the night every night, but 4 hours is amazing. Anxiety too
@twitter_user What had helped for me is CBD Oil from the Stanley Brothers. I get their 60mg CBD oil &amp; take 2-3 dropper full under my tongue. I hold it there for 30-45 secs &amp; swallow. Between 20-30 mins I immediately feel my anxiety calming down &amp; I am able to sleep. Wishing u all the best.
@twitter_user @twitter_user @twitter_user I agree used to take amytriptiline to sleep with my nerve pain in my back but very fuzzy headed next day
@twitter_user CBD helps me sleep 😴
@twitter_user if you’re willing to take a trip to long beach my shop has some cbd:cbn drops that are a really good sleep aid :) and all natural w no weird side effects other than relaxation lmao
@twitter_user Reakiro CBD oils help sleep patterns Reakiro is simply pure,organic, green and the best money can buy. I use regularly to help me with sleep
@twitter_user Hey, while ur out, pick up Mr. Wifey some strong CBD for pain and sleep. K? Thx.
@twitter_user Every night. Covid changed my brain. I sleep in small snatches, am not sleepy even at 4am. I have to take melatonin and Benadryl and CBD to sleep.
@twitter_user Staying alive can be very difficult apparently. Also, the cbd I took as a sleep aid worked a little too well
@twitter_user @twitter_user Cbd gummies are probably easier to get unless you have a script for muscle relaxers. I highly recommend them if thc isnt an option. Great to relax and better for sleep.
@twitter_user @twitter_user Cracking nights sleep but I’ve been using @twitter_user that @twitter_user give me!!!
@twitter_user i’ve been trying sleep playlists and cbd has been unhelpful for me too :(
@twitter_user Do you or a loved one have depression, anxiety or some sort of pain? Let me introduce you to CBD oil! Helps with many things, some are depression, anxiety, insomnia and more! Bath bombs, gummies, oil, and even lip balm! Click link below to purchase https://external_URL
@twitter_user I tried taking to y'all, but then ppl became a little mean and angry. I even tried to help some of you peeps with getting to try something new and grab a sample. It's a great product, my 97 yr old grandfather started taking it now. It's helped him manage his pain and sleep.
@twitter_user It’s anxiety and insomnia feeding each other. I tried CBD gummies. Strong, but it worked for three hours.
@twitter_user sleep is the best, triptans used to help but they brought on pain after:/ thc/cbd helps too
@twitter_user @twitter_user It would probably be a high CBD cream, something like 20:1, 40:1, as that won't get you high, but will relieve muscle pain. I think with medical you don't have to worry about taking it at night, so there's high THC gummies for sleep/pain relief too. Most budtenders know.
@twitter_user CBD supplement at night or more exercise can make you more tired to sleep more soundly.
@twitter_user Hi Nick. Would you please ask Lady Rackets what the CBD stuff is that she uses to help her sleep. Thanks.
@twitter_user Nna I just have chamomile ka the cannabis oil. I literally have the best sleep ever
@twitter_user @twitter_user CBD will help. That's my highly-uneducated conclusion. I take CBD to help me sleep.
@twitter_user A good starting place IMO a gummy if they have them. 2:1 ratio CBD:THC 5mg CBD TO 2.5 THC. Great for sleep and should have no hangover. If you are sensitive you can do 1mg THC. My friend who used benzos needs 5–10mg.
@twitter_user I take pink Kush, a high THC dose Indica for sleep. I use edible oil and take about 90 minutes prior to bedtime. Works really well. My issue is I wake up and can't shit my brain off. Taking the edible oil, if I wake up I can roll right over and fall right asleep. Best of luck.
@twitter_user I use cbd/THC 2:1 gummies. 1 in between cups of chamomile tea and I sleep soundly.
@twitter_user Indica at night, sativa for day Also: an edible with CBD for sleep
@twitter_user Indica great for sleep and pain. 2:1 CBD:THC. I cut half a gummy before bed. Takes about 20-30 minutes before bedtime. For safety concerns Google AARP cannabis for sleep and pain.
@twitter_user There's also D8 and CBD. Both have helped people sleep and D8 is less psychoactive than THC. CBD is not psychoactive at all.
@twitter_user Try edibles that have indica and CBD…. Relaxes my whole body and I sleep like a baby
@twitter_user You need a balance of CBD and THC but also CBN which helps you sleep. Gummies are good!
@twitter_user i've heard good things about CBD as an edible, and also THC as an edible to help sleep
@twitter_user @twitter_user @twitter_user @twitter_user @twitter_user @twitter_user @twitter_user @twitter_user @twitter_user @twitter_user @twitter_user @twitter_user @twitter_user @twitter_user @twitter_user @twitter_user @twitter_user @twitter_user @twitter_user @twitter_user @twitter_user @twitter_user @twitter_user @twitter_user @twitter_user @twitter_user @twitter_user Oh, it doesn't distur…
@twitter_user 0.00% CBD. Who needs relief from inflammation and insomnia when their kissing the sky? Not @twitter_user. You a soldier
@twitter_user Start slow for sure. The thc really makes em sleep hard. Like i said, after seeing the 2 year old have a weird tremble after a whole cbd treat, we’re going much slower with her. She doesnt really “need” it like the old one at the moment
@twitter_user I literally came to twitter to write a similar tweet. Wtf?!? I keep blocking the numbers but they seem to use different numbers. Mine are: CBD, weight loss, and sleep aids.
@twitter_user Maybe try CBD? It helps some people sleep
@twitter_user ...Put that all together &amp; I've been consistently sleepdeprived for a very long time. Overcounter sleep meds would give me next-day headaches &amp; dehydration. Prescrip sleep meds wouldn't clear out of my system, so the day-after I would be groggy all day. Only CBD has worked. (Yay)
@twitter_user I tried sleep podcasts, weighted blanket, CBD oil, melatonin, cold room, blue light glasses b4 bed, meditation, Benadryl, more--everything but sorcery. Went on Celexa to manage my seasonal affective disorder and started sleeping through the night for the first time in 15 years.
@twitter_user CBD ?? THC ?? one of those? It's the melatonin that's going wrong. You can buy melatonin as a supplement..you wont need it for ling just until your sleep pattern settles. Also get up at the same time EVERY day even though it's a pain. Hope some of that helps. Mind youreself !😊
@twitter_user @twitter_user Cloud9 Syrup is great for sleep, activ8 tinctures 2,500mg bottle, Almost ever CBD Flower, The Vapes when they had those. The lotions, gummies daytime &amp; nighttime, the inhaler. And a few others lol. I’ve tried a lot and use everything I named all the time.
@twitter_user @twitter_user @twitter_user @twitter_user If you're rich then take 0.5cc of cannabis oil by suppository every night before you go to sleep. Your body will love you for it.
@twitter_user That's shitty. Have you tried any CBD products? Recently worked for me in my sleep troubles
@twitter_user @twitter_user CBD vape. Totally different, I use it myself in the form of drops for pain relief after a hard run. Helps with sleep too. It perfectly legal to buy.
@twitter_user Don't have a chance to get flower real often but usually go through about a gram of oil per month plus flower when I get it. Not counting the 60ml or so of high potency full spectrum cbd tincture. Not a ton, but usually only use it to sleep.
@twitter_user I’m going to talk to my doc about this. I know some of those can cause sleep walking. So I wanna be careful. I don’t do well on low doses on cbd
@twitter_user 😂I just ordered CBD oil which I've been told might help me with stress, insomnia and other things. I never knew about this. Is there science behind the use of CBD oil? I don't care for Marihuana but they say it has no psychotropic effect. Feel free to educate me.
@twitter_user 1. Sleep mode https://external_URL 2. Megnesium https://external_URL 3. Hemp Oil https://external_URL Take all three and problem solved..Insomnia..see ya old mate!
@twitter_user I tried cbd recently. It helped with my anxiety, stress and sleep as well as any pains i’ve been having. And my mom tried it too, it has helped her sleep easier
@twitter_user I have yet to have a edible that puts me to sleep. I’ve been hearing a lot about CBD lately.
@twitter_user My big guy has arthritis in his knee. I rub his feet and his knee with CBD lotion. He swears it helps him relax, get a deep sleep, and eases his pain. I wind up sleeping well myself by default! No, it doesn't have a scent to it, either.
@twitter_user my wife is opposed to smoking thc and gets very nervous about getting high. she has severe back pain and finally tried cbd. it releived her pain/ helped sleep better. i say go for it, cbd is healthy. 🤙
@twitter_user What do you reckon, I bought my daughter in law some CBD gummy bears, as she was struggling to relax of an evening and then couldn't sleep. They worked at first but not for long
@twitter_user Too sleep for me lately 👉 1 martini, 1 CBd gummy and 1 melatonin!
@twitter_user And how you could only get 20 minutes of sleep like that and how much pain made you emotional. I just had my 10th surgery and understand what it feels like to not have relief and feel horrific pain. CBD is a great product and I've also used other products which I
@twitter_user Did you want the Nairobian to sleep in CBD ama their homes
@twitter_user I have found CBD oil, 50mg, to help with sleep. I take it several hrs b4 bed.
@twitter_user Mine is CBD roll on! Good stuff! So expensive!😲😲😟 Worth every penny. Goodnight and sleep well Robert!😴😴😴
@twitter_user I work at a disapensary, and while we aren’t trained for medical advice like that, I can say that CBD is UBER popular for those with aches, pains, and insomnia, etc.
@twitter_user No R.E.M. Like sleep apnea. A little tsp of weed (found a strain that works for me) before bed is all I need. A friend gave me some CBD drinks, which I tested sober. 👍🏻for inoperable shoulder &amp; severe c2-c7. Not a bassist nor a cyclist anymore☹️
@twitter_user Yeah, my sinuses are on fire from the pressure. I didn’t sleep well last night either, so today will be a bummer day for me. I’m going to have to use my cbd oil, which I haven’t needed in a while
@twitter_user @twitter_user @twitter_user @twitter_user @twitter_user @twitter_user @twitter_user @twitter_user @twitter_user @twitter_user @twitter_user @twitter_user @twitter_user @twitter_user @twitter_user @twitter_user @twitter_user @twitter_user @twitter_user @twitter_user @twitter_user @twitter_user @twitter_user @twitter_user @twitter_user @twitter_user @twitter_user @twitter_user @twitte…
@twitter_user @twitter_user I need cbd and thc both in order to sleep. One gives me a head high and the other a body high
@twitter_user I've tried both antihistamine sleep aids and melatonin. The antihistamine kind works if only once in a while. Melatonin didn't work for me at all. Now I'm on a cannabis oil prescription and it works perfectly for me.
@twitter_user I don’t think Benji realizes I’m giving it to him, I drop the oil on a soft treat where it absorbs &amp; he almost instantly mellows out. I was skeptical but it seems to work. (I can’t sleep on Unisom, Benadryl, melatonin, so it could be me, not the CBD)
@twitter_user melatonin helped for awhile but i got too used to it. i had to take more and more. i tried some CBD but finding an actual good brand of it that will help me sleep is tough and expensive. i had a lot of anxiety when i was 19 and i had been up for almost 4 days so they
@twitter_user I can’t even nap during the day 😂 last time I could do that really was when I had no sleep the night before and tried CBD oil for the first time that afternoon. And one time when I had a bad sinus infection. Other than that it won’t happen 😂
@twitter_user You would try CBD to sleep
@twitter_user Ronald--CBD MANIA--WANT TO TRY IT What is it? A cannabis extract that can alleviate pain, stress, insomnia, anxiety &amp; DOESN'T make you high Is it legal? What's the cost? where to buy it? What do scientific experts say? https://external_URL
@twitter_user Personally, I use melatonin to fix my sleep cycle, so, jet lag, staying up too late on the weekends, etc, and I use niacinimide a few times a week when I feel like I'm not going to sleep well due to stress or something. I also take 45mg of full spectrum CBD when that happens.
@twitter_user @twitter_user I have! So far CBD gummies help me sleep since they're 25 mg each (I'm still new to anything cannabis related). Bought CBD infused drops from a local but they aren't doing much. So I recently ordered a full-spectrum bottle. Waiting to see if it makes a difference 😊
@twitter_user Have you tried using CBD oil? Or doing shatter? I know a lot of places still classify that as a class 1 narcotic where it's an oil and not bud, but it may help you, up here we can get it medically, I've been using it for 3 yrs and it helps my sleep, when I use it haha (dabs lol)
@twitter_user CBD did nothing for me either. I don't do weed or edibles. I used to sleep well until last November. I dunno.
@twitter_user after last nights CEO sleep out I challenged CEO's to make 1 lvl of their CBD carparks available 10pm-6am. Vinnies love the Idea. Oz Harvest will supply food. Churches camp stretchers. Looking for noise to encourage first CEO can you help?
@twitter_user Please read what I wrote - I spoke about hemp oil for anxiety &amp; stress issues &amp; my sister is also a doctor &amp; hence I know it well hence not preaching without knowledge! Also see this site &amp; what they sell for insomnia, stress, anxiety LEGALLY! https://external_URL https://external_URL
@twitter_user She does normally sleep in my bed. I’ve done CBD. I feed her when she wakes up, I feed her before bed time. She’s a very energetic cat. So im not sure if it’s food she wants or if she just wants me to be up with her. But she goes crazy 😩
@twitter_user If you get go through @twitter_user he'll sort you out with info, recommendations, great deals. My sleep was shite after 25yrs of shifts, seen this and decided to give it a go after getting in touch. Works for me 👍🏻 @twitter_user (sound like a salesman here 😂🤣)
@twitter_user @twitter_user @twitter_user @twitter_user @twitter_user @twitter_user @twitter_user It’s terrible I use Indica oil because of sleep issues but last night it didn’t help. 😳
@twitter_user Worked half day, unloaded 11 marble table tops, checked 2 fishing lines via boat, moved tables, chairs, sofas in to garage, swept n steam cleaned the floors n now watching Dr Sleep n thinkin bout hittin my CBD cartridge
@twitter_user Too bad they couldn’t give her #cannabisoil with a 1-1 #THC #CBD ratio. #Nabilone is a synthetic drug which gives a lot of the effects of high THC such as dizzyness, dry mouth. A common side effect is #insomnia.
@twitter_user My mom thought they had CBD in them to help you sleep, I was like they’re called that cause they are open til 3AM 🤦🏽‍♂️
@twitter_user Cbd is the best thing ever created for a night's sleep. 1 or 2 before bed and wow...Night night 🌙 😴
@twitter_user Have you tried autogenic training? Even though you are awake the body feels like it's been alseep for a while. Am assuming you've tried CBD... Huge sympathy... lack of sleep is a living hell.
@twitter_user @twitter_user Could be CBD, which would just alleviate pain and help with sleep. Literally non psychoactive. You want the dog to never sleep or possibly be in pain forever because of you personal view?
@twitter_user If you can get it, 50 mg of a quality CBD tincture helps with sleep.
@twitter_user Hahaha me too. Def same. Plus high thc just makes me sleep and I do that enough since the strokes lol The CBD really helps the face caterpillars though!
@twitter_user @twitter_user Go to your pet store and grab some cbd oil. Helps with anxiety and pain. It's a little pricey, but works and is worth it guys. You can do that, or use an anti-hystemine like benadryl. They're also so used for anxiety and panic attacks. Might even make them sleep through it.
@twitter_user @twitter_user I swear by it it helps with my cancer and dialysis it also helps with my sleep highly recommended it
@twitter_user @twitter_user Nor currently a user but having been looking into it. I've not slept a solid night's sleep in months and what sleep I do have is plagued with nightmares...hoping that CBD might well be the answer to my troubles!
@twitter_user CBD sleep pills had me out like a light my last flight
@twitter_user @twitter_user Cannabis Topicals and Orals 🇬🇭🔥💯 Hair &amp; Beard Grow Balms Skin Care : Stretch Marks Allergies Cuts and Burns Bleach Marks Delicate Skin Etc. CBD Oral Drops : General Body Pains including headaches Insomnia Fatigue Panic Attacks Menstrual Cramps Epileptic Episodes Etc. https://external_URL
@twitter_user Would recommend trying some CBD! I've been the same and it's really helping - better sleep too. Can recommend a few brands if you want
@twitter_user Not that it’s any consolation but you get significantly more sleep than I do, at least according to Fitbit. Sublingual CBD drops help.
@twitter_user Thanks for this. It is an account I know many of us recognise. On the sleep and headaches, I have found CBD oil has really helped me! I sleep better and haven't had a migraine for weeks. I take it once a day before bed. Don't buy the Holland&amp;Barrat stuff tho. Yuk!
@twitter_user I really wonder if CBD oil would help. It can do wonders for a calm and relaxed sleep. No one should have to suffer nightmares every night.
@twitter_user It never worked for me. I just have to deal with my insomnia episodes on a situation to situation bases. Tried so many over/behind the counter drugs and herbs/vitamins with no positive results. Recently tried CBD products and it messed with my stomach. 🤷‍♀️
@twitter_user Valarian tea will help you relax enough to help you sleep. Melatonin is not regulated and it has been proven that many products are not giving what you are expecting. If you are open to CBD/THC, that will help you more than melatonin
@twitter_user @twitter_user I'm mostly trying the CBD to see how it interacts with my headaches and some of my sleep issues. When I get my next round, I'll likely go back to a higher THC content mostly, but I'm not sure.
@twitter_user @twitter_user “CBD Living” is where I order mine from. Good selection of products and no retail mark-up. No THC for me however - (I order the 1500 mg Tinctures). Take it before bed - sleep amazing and no pains in the morning. @twitter_user
@twitter_user Hahaha! Sounds fab. At nearly 60 ideal date night is early doors at Mr Go’s (4pm ish) 5:30 movie. Home just after 7, watch an hour of something blobby, read in bed &amp; off to sleep nice and early. So much better than stumbling around the CBD at 2am and waking with a headache Enjoy!
@twitter_user Thanks. I actually find CBD works better for me, but I'm a night owl in general. I like to say I want to sleep, but I don't actually, lol
@twitter_user I think this is probably highly variable across individuals... but CBD gummies helped me sleep and were essential during peak job market anxiety
@twitter_user they are tough to get use to, agreed. aza has had insomnia for yrs due to thyroid and other conditions, she use CBD oil, Valerian Tincture, Olive Leaf Extract, and Catnip Tea. you probably can't get that there. wish we had more help to give. ❤❤
@twitter_user Ya rough nite for sleep! I got up and put CBD on my shoulders and they're feeling a little bit better. I hope your back feel better soon too!!
@twitter_user I am a human who has been helped with cbd, not the dog treats but homemade tea made with cbd flowers. It's helped with insomnia, anxiety and pain. 🐾🐾
@twitter_user A benadryl &amp; some CBD oil before bed. Enjoy a good night's sleep.
@twitter_user @twitter_user Thanks Des. Just watched the video. Very interesting indeed. A couple of questions. Did the issue of 'poor sleep' come up at all ?. And was medical cannabis/CBD discussed ?. Once again, many thanks for the update. Excellent as always.
@twitter_user @twitter_user @twitter_user @twitter_user @twitter_user @twitter_user @twitter_user @twitter_user @twitter_user @twitter_user @twitter_user If I can get all this cbd out of my system that's making me wanna sleep lol. Ty for asking!
@twitter_user @twitter_user @twitter_user @twitter_user @twitter_user I have a friend who takes Melatonin every night &amp; she says she sleeps like a baby. No weird dreams/nightmares. My problem is with falling sleep. If I do, I can usually sleep 6-7 straight. I’ve been trying meditation/a regular sched./not eating-drinking b4 bed. CBD oil is next!
@twitter_user @twitter_user @twitter_user That’s not enough deep sleep. Try making room colder, drink a little magnesium citrate and CBD. And definitely no blue light after 7pm
@twitter_user Reduces inflammation due to arthritis. This isn't even in the recommended uses list. This is my own research result. I'm sharing it with the whole world. Pain reduction from CBD, Delta 8, and/or delta 9 is greater than NSAIDS. Hybrid or indica strains help you sleep too.
@twitter_user I have been taking CBD capsules for over a year. I have been able to come off of my general anxiety disorder medicine. I do sleep better. I just switched over to a tincture to spice things up.
@twitter_user @twitter_user I used to wake every 2 hours and not get any restful sleep. Spent my days in bed. I take magnesium, not in high doses, and cbd gummies at bedtime. I do a lot if meditation too. Every little thing helps. I hope you start to recover soon. 💕
@twitter_user Just like psilocybin cannabinoids have myriad medicinal uses. Don’t sleep in cbd!!!
@twitter_user Just like psilocybin cannabinoids have myriad medicinal uses. Don’t sleep in cbd!!!
@twitter_user That could be misinterpreted. Definitely sleep on cbd. Don’t &lt;slang&gt; sleep on cbd! Haha
@twitter_user @twitter_user I second edibles. I used ones that were 10 mg cbd 10mg the and they let me sleep. I suffer from horrible insomnia averaging 1-4 hours of sleep a night. But I can sleep 6-8 hours after taking an edible.
@twitter_user Hey! I sell Organic CBD oil that does wonders for people with insomnia. Let me know if you are interested! Just here to help people. ☺️
@twitter_user Pretty much cbd oil at 6pm or I don’t sleep through the night right now. 😰
@twitter_user Ok wow I’m rambling, fuckin’ trauma really never stops impacting people. Took sleep meds &amp; a little bit of CBD oil, gonna try to sleep if my rambunctious cat lets me. I have one more investigative card up my sleeve, but it’s kind of extreme in a personal &amp; disrespectful way.
@twitter_user @twitter_user @twitter_user @twitter_user You cultivated marijuana without THC for 22 years in order to obtain CBD to help with your insomnia when the first-ever genetically engineered THC-free strain was developed in Spain just last year? FACT: CBD contributes to insomnia by interrupting natural sleep patterns. Idiot
@twitter_user Might I suggest CBD gummies? Been taking them for awhile and my sleep has never been better.
@twitter_user @twitter_user Well, I did use cbd to fall asleep and then woke up out of that sleep with the first thought that the queen was gonna die so Take that for what you will 🤔 /s
@twitter_user @twitter_user I'm not sure if this could do much for the underlying issue but have you tried some nice sleepy weed strains to see if you can get deeper sleep? There is also CBN +CBD. Cannabinoids are used in a lot of regulatory mechanisms in the body.
@twitter_user The ones I take are 2:1 ratio. The CBD helps mellow out the THC. I take it mostly to help with sleep, but also dry January. 😆
@twitter_user Rest is often a problem. I am an insomniac... who thankfully stopped smoking around 19 or 20.. but coffee is a vice. I’ve switched to CBD to relieve chronic pain and help me sleep but rarely use it because, well, artist income doesn’t pay for much.
@twitter_user @twitter_user @twitter_user hopefully you'll get a good nights sleep scott degenerative disk disease is a bit*h i have it too but its only the last few weeks that the knee is hurting not a day go's by without the nerve pain
@twitter_user I use Provacan or Supreme CBD. Provacan seems to work a bit better for me for sleep with Supreme seems to help with aches and stress. I use the 2400mg gold spray from Provacan or the 3000mg oil from supreme. Both do gummies but I haven’t tried them. Hope that helps
@twitter_user I use cbd balm and have just started taking Capsules from Holland and Barrett. Hoping they will work as did take the cbd drops in past and can say did help with sleep.
@twitter_user @twitter_user Love this, been using supreme for the past 2 months and its helped me so much with my sleep and especially my anxiety to the point where I've cut my sertraline down to half. Plus the gummies are actually lovely so can't go wrong 👌❤
@twitter_user @twitter_user @twitter_user @twitter_user Nothing worse than not been able to sleep. I won my first bottle in a competition, think they felt sorry for me🤣🤣but it was just brilliant.
@twitter_user I hear that! I didn't sleep a full night for years. These days CBD oil works for me...
@twitter_user @twitter_user I recently bought some CBD gummies from the smoke shop where I work to help me sleep but now my iPhone playlist is all Ska and I'm really into these fish tacos I bought out of a van.
@twitter_user @twitter_user CBD oil helps me sleep
@twitter_user Btw the best thing to help me sleep is tizanidine or these CBD gummies (the only CBD product that has actually worked for me)
@twitter_user @twitter_user @twitter_user Kempton Park has houses in the CBD where all these illegal immigrants pay R20 to sleep for a night. They stay there up until they can afford to move to Tembisa to rent a room. They sleep like sardines in one room.
@twitter_user Essential oils can work... not sure how you feel about CBD oil but it works too. We use melatonin gummies at night to help with sleep
@twitter_user If I could buy y’all CBD oil, I would. Its helped me so much. 1600mg/day Ibuprofen to 600mg/day; off 30 mg muscle relaxant, off 30mg sleep meds, off fish oil. I was really skeptical, but it works no side effects, cuz I don't know bout u, but I like my kidneys &amp; liver working
@twitter_user Oh poor guy give him enough CBD maybe he'll sleep or not give a sh?t
@twitter_user Friends of mine use CBD gummies when they get insomnia. They say it works great. I have the opposite problem. I fall asleep anywhere, anytime. It has caused some embarrassing situations.
@twitter_user Full Spectrum Cannabis CBD 💧 Available in 30ml •Pain management •Stress control •Panic attacks •Anxiety •Insomnia •Menstrual cramps •Epileptic episodes •Loss of appetite etc... Can also be applied topically 💯🇬🇭 https://external_URL
@twitter_user @twitter_user If pain relief is your goal, a CBD topical is worth a try (ours has even helped with insomnia) https://external_URL
@twitter_user SAME!! I havent had good sleep in almost 2 weeks, surviving off cbd edibles to semi-sleep!
@twitter_user CBD sleep gummies.
@twitter_user As much as of a joke this might seem, but any THC or CBD products, like gummies, you can get your hands on...This is a legit answer as a person who hates having to take Benadryl every night to attempt to sleep
@twitter_user (1/2) Lot to unpack re your eye disorder/suffering: My wife FL PCP/MMJ Doctor. Suggest experiment w formulas for night pain/sleep. I use 1 CBD/9 THC tincture oil bedtime for bad disk induced headaches. Tremendous. Wasn’t surprised the “emotional” diagnostician a “he”.
@twitter_user Have you tried CBD? That’s really been helping me with my stress and anxiety even insomnia as well.
@twitter_user But similar to yours: a peri-menopause multivit, OsteoCare, ginkgo biloba for brain fog, ashwaganda and CBD both to help with anxiety and magnesium with lavender spray to help with sleep!
@twitter_user @twitter_user What combination &amp; ratio of CBD/THC works for insomnia please?
@twitter_user @twitter_user Thank you. I've had calms in the past they were not bad actually. Might do a few drops of cbd later see if that helps me nod. Been listening to sleep meditations and everything. Body fights the head.
@twitter_user @twitter_user @twitter_user Same. I switched to CBD and never looked back. Great sleep and not groggy in the morning.
@twitter_user I was so mad when i took one and nothing happened. So i kept taking one more then another and so on, til i figured out they were defective. I definitely recommend CBD gummies tho! Hope to get on a normal sleep schedule once i order more the minute cold weather hits🤣😂
@twitter_user If you have not tried CBD gummy’s for sleep you should it’s not a drug and it does not have any THC in it… Unless you want that
@twitter_user @twitter_user @twitter_user That's my aim to stop smoking everything.but worry about insomnia.ive allready switched to vaping but stalled here a bit if I'm going to do it may aswell vape the good stuff thanks a lot
@twitter_user CBD in a pet knocks them down a level or two hundred. Helps them sleep. Basically Melatonin x1,000. Pet owners use it so they don't have to deal with hyper pets.
@twitter_user Magnesium, vitamin D3, vitamin B12, CBD, and no caffeine if you are really stressing out bad. But the most important thing, besides exercise, Mr. Jellybones, is SLEEP! 7-9 hours a night, errnight.
@twitter_user I did a CBD sleep blend powder thing last night and put it in oat milk and it tasted like hot chocolate and it’s the best sleep I’ve ever had
@twitter_user Tried chamomile, tried CBD tea tried sleep drops, tries essential oils ever tried staying awake with no sleep then I just stayed awake for 48 hours constant 🙈😂
@twitter_user @twitter_user I know a few people who are on blood pressure meds that are inhibitors and taking CBD for pain and sleep, is why I'm asking.
@twitter_user omg i use a sleep cocktail too! where do you find 1000 mg cbd capsules? i feel like i have a hard time finding them without getting charged up the ass
@twitter_user Me to naps are needed helps ya heal x I'm on antibiotics atm for my sore gum so antibiotics sleep and cbd vape juice
@twitter_user Have you tried CBD oil mate? It’s good for anxiety and aids sleep 👌🏼
@twitter_user @twitter_user CBD actually WILL help though (ORAL, not topical, it has to actually get into your bloodstream). It’s a muscle relaxant and has anti-inflammatory properties. At the least it will help you sleep it off.
@twitter_user A6: Various sleep aids over the years, pain control, otc things like TylenolPM. I've found the best help from CBD oil, lavender oil, and magnesium supplements. #SpoonieChat
@twitter_user @twitter_user I have a lot of customers at my shop that use it to help them sleep. We’ve found CBD reacts differently for everyone. I also think it’s very dependent on the strain.
@twitter_user @twitter_user @twitter_user @twitter_user @twitter_user @twitter_user @twitter_user @twitter_user @twitter_user @twitter_user @twitter_user @twitter_user @twitter_user I’ve suffered with insomnia for years - not as bad now, but do struggle at times. A good walk during the day, no phone too late (not always good with that) hot shower before bed, melatonin. CBD oil at times… (I don’t …
@twitter_user any hockey players in their 40s or 50s use #cbd to help them heal and/or sleep and would be open to an on-camera interview for Consumer Reports?
@twitter_user The power of fear! I get totally freaked out on my park days .. use cbd for my nerves lose sleep...can’t eat... but once in the park I’m in heaven..facing fears and feeling the power....and replacing fear with a rush of adrenaline
@twitter_user I give my dog 5mg CBD treats when he’s anxious or overstimulated. It just makes him extremely relaxed and he’ll sleep through the whole night. Usually only give it to him in the evening if he needs to chill.
@twitter_user What do you think about cannabis or CBD for sleep?
@twitter_user Just trying to grab some attention with wording ;p But basically, if someone truly believes their product will cure insomnia here’s how to do it: Mattress - Take it, we will charge you in 4 weeks when your insomnia is gone. Cbd oil - Here’s a 1 month supply, pay if you sleep
@twitter_user Full disclosure: I sell several brands of CBD That said, I also use CBD daily, mostly to help me sleep. I used to take melatonin which did help me get to sleep, but I'd wake up groggy. Been taking CBD for about 5 months now and never slept better, and wake up feeling rested.
@twitter_user #GodzWeedz #StonerFam @twitter_user #TNBNaturalsSponsoredGrower #CannabisSeeds #CBD #THC #CherryWineCBD I'm try to better than that babes, how about NO sleep? ☮️💚🔥🌿😎
@twitter_user Can’t sleep? Daily Sleep Support Nutrition Spray has 200 mg of Hemp Derived Cannabidiol (CBD) and helps you fall asleep &amp; stay asleep. Sprayed inside your cheek or under your tongue, this fast-acting mist of CBD enters your bloodstream quickly. CBD @ https://external_URL https://external_URL
@twitter_user You said you tried CBD have you tried high% THC oil cartridges (indica strains specifically) they help me sleep and relax no problem.
@twitter_user @twitter_user It was like Chelsea fell in love with Sweden 🇸🇪 and forgot about the occasion, the pain I felt that day, I had to use CBD to sleep.
@twitter_user CBD drops with a good amount of THC in them does wonders for falling asleep friend. Cured my moms insomnia
@twitter_user Ugh. Sorry, Sonia. I use CBD with a little THC (legal here) to sleep and when I have migraines. Works well.
@twitter_user Have you ever considered CBD/THC oils that are made to put you to sleep? I have a few friends that started using them for their insomnia.
@twitter_user Have you talked to a doctor? I have had insomnia for probably 20 years and I have periodic limb movement disorder, there are some affordable sleeping pills they can prescribe. I also take cbd with melatonin that helps a lot.
@twitter_user Valerian tea like 60-90 minutes before bed (time for it to get through your system so you can pee before bed) helps me. Be really for some wild dreams. MedTerra CBD Sleep Tight gummies have also done wonders. Just make sure you eat it *before* brushing teeth (very tart).
@twitter_user I’m not a doctor, but I prefer my CBD the old fashion way for sleep.
@twitter_user @twitter_user Love CBD. Bath salts are the best to get some good sleep
@twitter_user I do take pain relief but I think by early morning it wears off. I woke up and took some paracetamol, it eased it enough to drop off to sleep. I take Tramadol, Baclofen and Amitriptyline but also take CBD. I'm sorry you suffer with it too. Makes it harder if your sleep deprived
@twitter_user @twitter_user Even try Sativa or a Hybrid cannabis product. All are great for sleeping &amp; putting you back to sleep. If you don't want to smoke it, there are many eligible products to choose from. Good luck!
@twitter_user CBD was/is great for me. However, ever since I’ve started working out more, I don’t need to use it! Excercising helps/makes me a better breather and I think that’s the most important thing. Also, sufficient sleep!
@twitter_user I may have had 1 already. They arent couch lock strong since it's a high cbd low thc blend but they do wonders for pain, anxiety and insomnia.
@twitter_user @twitter_user I don't smoke weed anymore, but I also agree with your CBD thing. Wish I found hemp flower years ago. Could have saved a shit ton of money on herb, mixing the two. I'm sorry about your Insomnia.):
@twitter_user Same, I’ve taken meds, CBD oil, used weighted blankets to help get better sleep all so inconsistent with how they work 😂😂🤦🏽‍♂️🤦🏽‍♂️
@twitter_user Have you tried CBD oil and gummies?!? That’ll put ya to sleep. Won’t fix those soccer woes though
@twitter_user @twitter_user @twitter_user @twitter_user I use it for sleep and stress to be honest but lots of people who use @twitter_user will vouch for pain relief. You see lots of people saying how their backs are feeling the best in years.
@twitter_user Estoy comprando cbd. Mas na te digo.
@twitter_user I need CBD capsules to sleep. Nevada is killing me with suspense and I live in Eastern Canada.
@twitter_user @twitter_user @twitter_user @twitter_user @twitter_user @twitter_user @twitter_user @twitter_user @twitter_user @twitter_user @twitter_user @twitter_user @twitter_user @twitter_user @twitter_user @twitter_user @twitter_user @twitter_user @twitter_user @twitter_user @twitter_user I'm with you on that one. Also have fibromyalgia and rheumatoid arthritis. The chronic fatigue syndrome m…
@twitter_user cbd doesn’t help me sleep:/
@twitter_user I use CBD oil 2x a day for sleep and anxiety along with my medication. I really like it and I noticed a difference in about a month.
@twitter_user Exercise, sleep, CBD, and doing something for other people instead of myself.
@twitter_user @twitter_user Yes, ideally one could achieve all those things without substance use; however, reality is seldom ideal, all things being equal. I would so love to be able to sleep well without cbd, time-released melatonin &amp; magnesium, but it is simply not in the cards for me right now.
@twitter_user @twitter_user @twitter_user I’ve noticed better sleep and less severe pain with CBD oil. To test it I stopped for 2 days and noticed an increase in pain again, so fairly certain it’s helping.
@twitter_user Literally just had to pop some Cbd has a pure meltdown 😂 I was like I have a job interview tomorrow the fucking alibi has last orders Steve didn't sleep 😂
@twitter_user I take a low thc high cbd edible occasionally instead of wine. It relaxes me when I’m stressed, ex on a Friday after work and helps me sleep. Pre legalization I had smoked a handful of times.
@twitter_user I've had this before... maybe 17 years ago... Still don't know what it was... Until you... I don't understand how you contract this. Went to the hospital 3 times in one week... Crazy... Couldn't sleep... CBD... Wish I would have known then about CBD 🤗
@twitter_user @twitter_user I had a wonderful sleep last night thanks to CBD. I think my employer is going to be happy with my performance today.
@twitter_user Insomnia sucks! have you ever considered CBD for aiding sleep? A quick Google will give you all the answers! We have 50% off everything at the moments, so now's the time to try some new methods! :)
@twitter_user Friend, ZMA and CBD before bed will do wonders for you, not induce sleep but improve the time you sleep A LOT
@twitter_user @twitter_user @twitter_user I have a friend in CO (of course) who swears by them. But I have no experience w them, and he uses them for recreational purpose. NOT endorsing, but curious. I'm currently exploring the CBD realm, and the oil helps my panic and insomnia.
@twitter_user I also hear that CBD oil promotes good sleep
@twitter_user I use charlottes web 60mg cbd oil. It helps me sleep. They have lower doses kinda pricy but good.
@twitter_user You may not have taken enough. I had Insomnia &amp; sleep disturbances that were horrific for years. If Melatonin didn't work, you probably weren't taking enough. I take 30 mg/night. Now I sleep. My sleep Dr. told me some people have to take 80 mg to sleep. CBD/THC oil helps as well.
@twitter_user @twitter_user @twitter_user I'm completely medicated to my eyeballs...maybe on pay day I will invest seen very good reviews...i struggle to sleep i struggle daily its definitely something for me tp consider
@twitter_user @twitter_user @twitter_user let me know Jo can't sleep properly at the moment at all
@twitter_user Yooo sleep meds are a trip! I've had entire days after nights I took them that I didn't remember at all. Then others that didn't kick in until 3+ hours after I took them. Reasons why I switched to CBD &amp; THC tinctures for insomnia. Indica will knock a witch out! Best of Luck. https://external_URL
@twitter_user @twitter_user Actually yes. They have a chill formula that helps me get to sleep fast after stream. It has CBD, it's actually incredibly good.
@twitter_user CBD helps me sleep better.
@twitter_user I know i felt what was described as somnolecence...cbd oil if you can get some will certainly help. Anxiety levels will drop back and healthy sleep will come hope you can get some locally
@twitter_user I bought #MarthaStewart CBD fruit flavored gummy’s. They are delicious. Two put me to sleep and One takes away daily stress. They were developed with Martha’s friend #SnoopDogg
@twitter_user I've tried everything! Been sleep deprived for a long time. I started listening to bed time stories on YouTube. It's been helpful. I just ordered some CBD gummies for pain and I hope it helps with sleep as well.
@twitter_user Smoke some weed or get some edibles. THC or CBD both work. Also have your doc check your vitamins and minerals, deficiency can cause insomnia if you don’t have sleep apnea.
@twitter_user I like mainly indica variants so that includes me as well. I have had good results from "Rubicon" which is a high CBD indica dominant strain. It relaxes you without too much spaciness. Perfect for my sleep.
@twitter_user I take CBD daily for anxiety, aches pains and to sleep at night. It is the best
@twitter_user I'm awaiting knee surgery and they have giving scripts for pain meds.i find the cbd and the thc help the pain and let me sleep.where the pills kept me up
@twitter_user Oh wow, good to hear. Is it selling well? Full disclosure, I'm a CBD industry reporter for @twitter_user. Do you use it for sleep and/or anxiety as well as pain relief?
@twitter_user can/do you smoke weed? I don't know what the rules are where you are or what your life is like, but there's been a lot of talk about the CBD (non psychoactive part of the weed) helps with sleep and pain.
@twitter_user @twitter_user Cbd and thc mix edibles , rso capsules for sleep, plain pure Cbd edibles, microdose THC edibles.
@twitter_user That is wonderful. I noticed during a time where I could afford cbd edibles to help with anxiety &amp; sleep it seemed to help. Probably the quietest my mind had been in a long time with thoughts like that. I'm so happy for you cause I know those thoughts are not kind💜💜💜
@twitter_user try honey with CBD puts me right out..table spoon before bed if I cant sleep ..out like trout.
@twitter_user Try and get yourself some cbd stuff dude, that shit is real good for helping get to sleep
@twitter_user Oh yes! CBD gummy bears + Sleep with Me podcast = zzzzzzzz
@twitter_user @twitter_user Its cbd oil suze. Like cannabis oil but without any of the of the thc in it, so you dont get high or anything. I sleep all night with it and have crazy dreams. Its was working wonders with my sleeping
@twitter_user @twitter_user I definitely agree to go a natural route. I’ve taken so many different meds for sleep and they all gave me the nightmares, cold sweats, and vivid dreams. I personally smoke before bed and listen to music to help me sleep. But I’ve heard CBD tinctures can do wonders for sleep too!
@twitter_user Try using blue light glasses, it’s hard to sleep because you gaming all day and when you try to go to bed your brain is overstimulated because of the screen time, mix in some cbd or any natural sleep aid swagola will go night night like J Landing super.
@twitter_user @twitter_user CBD? Do you find it helps with recovering from lifting? Smoking weed helps me sleep, but I don't know about just CBD, for sleep/recovery. I know 4x WSM Brian Shaw is using it, but curious about other lifters experiences.
@twitter_user Have you considered trying CBD ? It helps with anxiety and sleep issues. We make CBD infused gummies if your interested !! They're Vegan &amp; Gluten-free 🥰🥰
@twitter_user I typically use the CBD bud for pain/sleep/anxiety. 3-4 hits and it all melts away. Wonderful stuff!
@twitter_user CBD Can help you with Insomnia.
@twitter_user @twitter_user Been with the @twitter_user movement for about 4 years now! His cbd has helped me with my insomnia and anxiety! He is truly an amazing human being. #freejoe already!!🚀🐒💚 https://external_URL
@twitter_user Hi there, I'm more than happy to chat CBD options for calming/sleep if you want to call 01244320444 Niki
@twitter_user @twitter_user @twitter_user @twitter_user @twitter_user @twitter_user @twitter_user @twitter_user @twitter_user @twitter_user @twitter_user @twitter_user @twitter_user @twitter_user @twitter_user @twitter_user @twitter_user @twitter_user Me, neither. Between the CBD sativas for the day, indicas for night, blends for whenever. Sleep and pain nicely managed! I told Linda I was on a te…
@twitter_user @twitter_user I use CBD to stay asleep, works for me. I have trouble sleeping and hate pills. Always have been one of those people who just can't sleep or stay asleep so I resort to CBD to finish me of lmao.
@twitter_user CBD for sleep works great.
@twitter_user GL ... as a real boomer haven’t had good sleep since 30+ but I’m also a mom. I honestly had my first good night sleep using 4:1 CBD/THC Drops by ScienceLab. It’s a Cannabis mixture, only need a quarter ml, &amp; I’m totally against cannabis. This was all that helped🤷🏻‍♀️for me.
@twitter_user @twitter_user @twitter_user @twitter_user @twitter_user @twitter_user @twitter_user @twitter_user @twitter_user @twitter_user @twitter_user @twitter_user @twitter_user @twitter_user @twitter_user @twitter_user That's because CBD is not allowed. Meditación doesn't work, meds and writing is the only way to sleep at night. About to finish, at last, my third novel! Keep calm and creativ…
@twitter_user @twitter_user To the ambien doubts: My experience bad too. Have you tried CBD oil for sleep? Miraculous for my anxiety/insomnia, and doesn't harm gut (I have UC, GI doc okay w it).
@twitter_user CBD has reduced pain, and lowered my anxiety levels a great deal. Helped my sleep, too
@twitter_user @twitter_user @twitter_user @twitter_user @twitter_user @twitter_user Ugh. That’s not nearly enough sleep. No wonder you’re tired! Have you tried edibles? I’ve been doing one single 1:1 each night. It’s equal parts thc and cbd, one to put my body and one to put my brain to sleep
@twitter_user That one’s controversial, and experts [though I’m not one] seem to be leaning against its being real. I’d eat my boots if low motivation could be shown to be caused by CBD, let alone in a non-easily-reversible way. Bad sleep looks like a ~3 orders of magnitude worse risk to me.
@twitter_user Cannabis Topicals and Orals 🇬🇭🔥💯 Hair &amp; Beard Grow Balms Skin Care : Stretch Marks Allergies Cuts and Burns Bleach Marks Delicate Skin Etc. CBD Oral Drops : General Body Pains including headaches Insomnia Fatigue Panic Attacks Menstrual Cramps Epileptic Episodes Etc. https://external_URL
@twitter_user CBD oil for sleep
@twitter_user it was said that CBD could potentially be used to address anxiety, and for patients who suffer through the misery of insomnia, studies suggest that CBD might help with both falling asleep and staying asleep.
@twitter_user By adding CBD as my daily stress relief! And helps me to relax sleep wonderfully at night too..
@twitter_user CBD oil could help people to get relief from pain and get quality sleep.
@twitter_user @twitter_user Have you ever used CBD to help you sleep?
[truncated: 72,563 more rows]
